# Supplementary material for: Characterization of Two Mitochondrial Genomes and Gene Expression Analysis Reveal Clues for Variations, Evolution, and Large-Sclerotium Formation in Medical Fungus Wolfiporia cocos
Source: Front Microbiol. 2020 Aug 4;11:1804. doi: 10.3389/fmicb.2020.01804 (PMC7417453; doi:10.3389/fmicb.2020.01804)
Supplement: Supplementary file 2 [file Table_2.XLSX]

## Sheet: Sheet1
Table S2 Information of species and its mitogenome in phylogenetic analysis
	Species	NCBI accession number	Size of mtDNA (bp)	Type	GC (%)	AT skew	GC skew	Number of ORFs	Number of introns	Number of tRNAs	Number of rRNAs	Number of genes	Classification status
seventeen mitogenomes in Polyporales	Fomitopsis palustrisᵃ	AP017926	63479	linear	24.02	0.0126349	0.0162365	33	6	26	2	61	Eukaryota; Fungi; Dikarya; Basidiomycota; Agaricomycotina; Agaricomycetes; Polyporales; Fomitopsis
	Ganoderma sp.ᵃ	MH252531	57232	circular	26.46	0.00271961	0.0593348	34	12	26	2	62	Eukaryota; Fungi; Dikarya; Basidiomycota; Agaricomycotina; Agaricomycetes; Polyporales; Polyporaceae; Ganoderma
	Ganoderma lucidumᵃ	MH252532	57932	circular	26.8	0.000819113	0.0583178	22	12	26	2	50	Eukaryota; Fungi; Dikarya; Basidiomycota; Agaricomycotina; Agaricomycetes; Polyporales; Polyporaceae; Ganoderma
	Ganoderma tsugaeᵃ	MH252533	92511	circular	26.7	0.0205918	0.0494938	57	24	25	2	84	Eukaryota; Fungi; Dikarya; Basidiomycota; Agaricomycotina; Agaricomycetes; Polyporales; Polyporaceae; Ganoderma
	Ganoderma leucocontextumᵃ	MH252534	88194	circular	27.08	-0.003017	-0.00960118	58	19	25	2	85	Eukaryota; Fungi; Dikarya; Basidiomycota; Agaricomycotina; Agaricomycetes; Polyporales; Polyporaceae; Ganoderma
	Ganoderma calidophilumᵃ	MH252535	124588	circular	25.44	0.0152897	0.0628931	76	31	25	2	103	Eukaryota; Fungi; Dikarya; Basidiomycota; Agaricomycotina; Agaricomycetes; Polyporales; Polyporaceae; Ganoderma
	Ganoderma applanatumᵃ	NC_027188	119803	circular	26.66	0.0188165	0.0457614	15	29	25	2	42	Eukaryota; Fungi; Dikarya; Basidiomycota; Agaricomycotina; Agaricomycetes; Polyporales; Polyporaceae; Ganoderma
	Ganoderma lucidumᵃ	KC763799	60635	circular	26.7	0.002	0.059	34	11	26	2	62	Eukaryota; Fungi; Dikarya; Basidiomycota; Agaricomycotina; Agaricomycetes; Polyporales; Polyporaceae; Ganoderma
	Ganoderma meredithaeᵃ	NC_026782	78447	circular	26.14	0.00324939	0.041316	33	18	29	2	64	Eukaryota; Fungi; Dikarya; Basidiomycota; Agaricomycotina; Agaricomycetes; Polyporales; Polyporaceae; Ganoderma
	Ganoderma sinense	NC_022933	86451	circular	26.78	0.031139	0.0657207	49	30	28	2	79	Eukaryota; Fungi; Dikarya; Basidiomycota; Agaricomycotina; Agaricomycetes; Polyporales; Polyporaceae; Ganoderma
	Laetiporus sulphureusᵃ	MG519331	101111	circular	36.3	-0.0255887	-0.0517906	38	16	25	2	65	Eukaryota; Fungi; Dikarya; Basidiomycota; Agaricomycotina; Agaricomycetes; Polyporales; Laetiporus
	Phlebia radiataᵃ	HE613568	156348	circular	31.17	0.003051	0.0163619	126	36	28	2	156	Eukaryota; Fungi; Dikarya; Basidiomycota; Agaricomycotina; Agaricomycetes; Polyporales; Meruliaceae; Phlebia
	Taiwanofungus camphoratus	MH745717	114922	circular	26	-0.00716313	0.041907	57	24	27	2	87	Eukaryota; Fungi; Dikarya; Basidiomycota; Agaricomycotina; Agaricomycetes; Polyporales; Polyporales incertae sedis; Taiwanofungus
	Trametes cingulataᵃ	GU723273	91500	circular	24.47	0.000529591	0.091132	20	26	25	2	47	Eukaryota; Fungi; Dikarya; Basidiomycota; Agaricomycotina; Agaricomycetes; Polyporales; Polyporaceae; Trametes
	Trametes hirsuta	NC_037239	59039	circular	24.1	-0.00592807	0.0510585	24	5	26	2	52	Eukaryota; Fungi; Dikarya; Basidiomycota; Agaricomycotina;Agaricomycetes; Polyporales; Polyporaceae; Trametes
	Wolfiporia cocos BL16	this paper	135686	circular	34.89	-0.00660421	0.0123244	46	26	28	2	76	Eukaryota; Fungi; Dikarya; Basidiomycota; Agaricomycotina;Agaricomycetes; Polyporales; Polyporaceae; Wolfiporia
	Wolfiporia cocos MD-104 SS10	this paper	124842	circular	34.77	-0.000459911	0.0184067	49	25	28	2	79	Eukaryota; Fungi; Dikarya; Basidiomycota; Agaricomycotina;Agaricomycetes; Polyporales; Polyporaceae; Wolfiporia
eight mitogenomes of sclerotium-forming fungi	Rhizoctonia solaniᵃ	NC_021436	235849	circular	35.91	-0.00390076	-0.00194878	127	42	26	2	166	Eukaryota; Fungi; Dikarya; Basidiomycota; Agaricomycotina; Agaricomycetes; Cantharellales; Ceratobasidiaceae; Rhizoctonia
	Aspergillus flavusᵃ	JQ355000	29205	linear	26.12	-0.0260022	0.104358	17	1	27	2	46	Eukaryota; Fungi; Dikarya; Ascomycota; Pezizomycotina; Eurotiomycetes; Eurotiomycetidae; Eurotiales; Aspergillaceae; Aspergillus
	Botryotinia fuckeliana	KC832409	82212	linear	29.9	-0.00827389	0.0916388	38	20	31	0	69	Eukaryota; Fungi; Dikarya; Ascomycota; Pezizomycotina；Leotiomycetes; Helotiales; Sclerotiniaceae; Botrytis
	Ophiocordyceps sinensis	NC_034659	157539	circular	30.2	0.0504298	0.0943709	88	45	27	2	117	Eukaryota; Fungi; Dikarya; Ascomycota; Pezizomycotina; Sordariomycetes; Hypocreomycetidae; Hypocreales; Ophiocordycipitaceae; Ophiocordyceps
	Phialocephala subalpinaᵃ	NC_015789	43742	linear	27.95	-0.0292852	0.0912343	21	0	28	2	51	Eukaryota; Fungi; Dikarya; Ascomycota; Pezizomycotina; Leotiomycetes; Helotiales; Helotiales incertae sedis; Phialocephala; Phialocephala fortinii species complex
	Verticillium dahliaeᵃ	NC_008248	27184	circular	27.32	-0.0286186	0.107247	15	1	25	2	42	Eukaryota; Fungi; Dikarya; Ascomycota; Pezizomycotina; Sordariomycetes; Hypocreomycetidae; Glomerellales; Plectosphaerellaceae; Verticillium
	Coniothyrium glycinesᵃ	MH337273	98533	circular	29.01	0.0207071	0.0299897	35	32	30	2	52	Eukaryota; Fungi; Dikarya; Ascomycota; Pezizomycotina; Dothideomycetes; Pleosporomycetidae; Pleosporales; Pleosporineae; Coniothyriaceae; Coniothyrium
	Sclerotinia sclerotiorum	KT283062	128852	circular	30.9	-0.00723589	0.10356	45	20	33	0	78	Eukaryota; Fungi; Dikarya; Ascomycota; Pezizomycotina; Leotiomycetes; Helotiales; Sclerotiniaceae; Sclerotinia
six mitogenomes in Basidiomycota	Flammulina velutipesᵃ	JF799107	88395	circular	16.54	-0.0234843	0.0749698	33	10	26	2	61	Eukaryota; Fungi; Dikarya; Basidiomycota; Agaricomycotina; Agaricomycetes; Agaricomycetidae; Agaricales; Physalacriaceae; Flammulina
	Tricholoma matsutakeᵃ	NC_028135	76037	circular	20.69	0.0223175	0.0729821	24	10	28	2	54	Eukaryota; Fungi; Dikarya; Basidiomycota; Agaricomycotina; Agaricomycetes; Agaricomycetidae; Agaricales; Tricholomataceae; Tricholoma
	Lentinula edodes	NC_018365	121394	circular	30.7	0.0147186	0.0208469	27	15	26	1	46	Eukaryota; Fungi; Dikarya; Basidiomycota; Agaricomycotina; Agaricomycetes; Agaricomycetidae; Agaricales; Omphalotaceae; Lentinula
	Laccaria bicolor	MK697670	95304	circular	28.32	-0.00892857	-0.0127119	29	8	25	2	56	Eukaryota; Fungi; Dikarya; Basidiomycota; Agaricomycotina; Agaricomycetes; Agaricomycetidae; Agaricales; Tricholomataceae; Laccaria
	Schizophyllum communeᵃ	NC_003049	49704	circular	21.86	-0.0122856	0.0256176	20	0	27	2	49	Eukaryota; Fungi; Dikarya; Basidiomycota; Agaricomycotina; Agaricomycetes; Agaricomycetidae; Agaricales; Schizophyllaceae; Schizophyllum
	Crinipellis perniciosaᵃ	AY376688	109103	circular	31.89	-0.0248128	0.00658514	89	13	26	2	117	Eukaryota; Fungi; Dikarya; Basidiomycota; Agaricomycotina; Agaricomycetes; Agaricomycetidae; Agaricales; Marasmiaceae; Moniliophthora
Note:	ᵃ Mitogenomes described in published articles
