# Supplementary material for: Characterization of Two Mitochondrial Genomes and Gene Expression Analysis Reveal Clues for Variations, Evolution, and Large-Sclerotium Formation in Medical Fungus Wolfiporia cocos
Source: Front Microbiol. 2020 Aug 4;11:1804. doi: 10.3389/fmicb.2020.01804 (PMC7417453; doi:10.3389/fmicb.2020.01804)
Supplement: Supplementary file 3 [file Table_3.XLSX]

## Sheet: Sheet1
Table S3 Comparision of gene features between mitogenomes of Wolfiporia cocos BL16 and MD-104 SS10
Type		Gene name	Wolfiporia cocos BL16			Conserved domains	Gene name	Wolfiporia cocos MD-104 SS10			Conserved domains	Similarity in nucleotide			Similarity in amino acid
			Start	Stop	Size (bp)			Start	Stop	Size (bp)		Coverage (%)	Identity (%)	E-Value	Coverage (%)	Identity (%)	E-Value
Genes for respiratory chain complexes		nad1	1580	5152	3573	NADH dehydrogenase	nad1	33823	37266	3444	NADH dehydrogenase	97	97.21	0	100	100	0
		nad2	83522	89381	5860	Proton-conducting membrane transporter	nad2	67499	71764	4266	Proton-conducting membrane transporter	70	98.15	0	97	93.19	1e-145
		nad3	83157	83522	366	NADH-ubiquinone/plastoquinone oxidoreductase, chain 3	nad3	67134	67499	366	NADH-ubiquinone/plastoquinone oxidoreductase, chain 3	100	100	0	100	100	0
		nad4	132209	133774	1566	NADH: ubiquinone oxidoreductase subunit M	nad4	27529	29043	1515	NADH: ubiquinone oxidoreductase subunit M	95	99.87	0	95	99.4	0
		nad4L	77260	78794	1535	NADH-ubiquinone/plastoquinone oxidoreductase chain 4L	nad4L	60378	60632	255	NADH-ubiquinone/plastoquinone oxidoreductase chain 4L	16	100	3e-77	100	95.24	2e-53
		nad5	68177	76479	8303	NADH dehydrogenase subunit 5	nad5	52431	59630	7200	NADH dehydrogenase subunit 5	82	97.82	0	99	92.77	0
		nad6	40350	40784	435		nad6	18069	18503	435		100	100	0	100	100	0
		atp6	56305	57075	771	ATP synthase A chain	atp6	121817	122587	771	ATP synthase A chain	100	100	0	100	100	0
		atp8	109581	109736	156	Fungal ATP synthase protein 8 (A6L)	atp8	89496	89651	156	Fungal ATP synthase protein 8 (A6L)	100	100	2e-83	100	100	5e-35
		atp9	15542	15676	135	ATP synthase, membrane-bound Fo/Vo/Ao complexes, subunit c	atp9	124525	124659	135	ATP synthase, membrane-bound Fo/Vo/Ao complexes, subunit c	100	100	7e-72	100	100	4e-31
		cox1	90123	108958	18836	Cytochrome c oxidase subunits	cox1	72495	88896	16402	Heme-copper oxidase subunit I	75	98.21	0	100	75.81	0
		cox2	60742	67257	6516	Cytochrome c oxidase subunit II	cox2	44614	50240	5627	Cytochrome c oxidase subunit II	81	97.42	0	94	99.06	0
		cox3	79606	81005	1400	Heme-copper oxidase subunit III	cox3	61856	65431	3576	Heme-copper oxidase subunit III	85	96.86	0	98	95.18	2e-163
		cob	6330	12532	6203	cytochrome b	cob	38137	42777	4641	cytochrome b	51	98.21	0	95	75.79	0
Ribosomal protein		rps3	46738	47907	1170		rps3	22331	23491	1161		100	99.23	0
ncORFs	Free-standing	orf1	272	1450	1179	DNA-dependent RNA polymerase	orf8	32521	33045	525	DNA-dependent RNA polymerase	43	99.42	0	46	98.83	2e-126
		orf1	272	1450	1179	DNA-dependent RNA polymerase	orf9	33310	33693	384	DNA-dependent RNA polymerase	32	98.44	0	43	97.64	6e-91
		orf6	14073	15014	942	Unknown	orf34	123055	123996	942	Unknown	100	99.89	0	100	100	0
		orf8	19675	20154	480	Unknown	orf1	839	1159	321	Unknown	71	93.06	1e-98	None	None	None
		orf9	22125	22454	330	Unknown	orf3	3588	4070	483	Unknown	64	89.68	6e-116	65	93.24	1e-48
		orf10	41135	41485	351	Unknown	orf4	18854	19159	306	Unknown	90	96.21	6e-149	90	85	1e-61
		orf11	42829	43143	315	Unknown	orf5	20535	20849	315	Unknown	99	100	3e-171	100	100	4e-76
		orf12	44069	45373	1305	Unknown	orf33	119424	120818	1395	Unknown	88	97.91	0	91	95.6	0
		orf14	50087	51148	1062	Unknown	orf6	29746	30789	1044	Unknown	68	99.45	0	91	98.34	2e-166
		orf16	60354	60725	372	LAGLIDADG endonuclease
		orf7	18273	18713	441	Unknown
		orf13	49289	49606	318	Unknown
		orf15	57703	58251	549	Unknown
		orf30	111157	111684	528	Unknown
		orf31	119932	120264	333	Unknown
							orf2	1353	1901	549	RNA-dependent DNA polymerase_like
							orf26	92059	92592	534	RNA-dependent DNA polymerase_like
							orf31	105560	106477	918	DNA polymerase type B
							orf7	31302	32048	747	Unknown
							orf25	90800	91156	357	Unknown
							orf27	98426	98737	312	Unknown
							orf28	100474	101409	936	Unknown
							orf29	103660	104061	402	Unknown
							orf30	104072	104566	495	Unknown
							orf32	107297	108094	798	Unknown
	Intronic	orf2	2475	3173	699	LAGLIDADG DNA endonuclease	orf10	34599	35255	657	LAGLIDADG DNA endonuclease	78	99.8	0	75	98.28	2e-125
		orf4	6824	7168	345	LAGLIDADG DNA endonuclease	orf11	38877	39221	345	LAGLIDADG DNA endonuclease	81	100	0	100	100	3e-87
		orf18	66198	66569	372	LAGLIDADG DNA endonuclease	orf14	49317	50156	840	LAGLIDADG DNA endonuclease	23	95.9	2e-88	32	97.5	4e-26
		orf19	69596	70108	513	LAGLIDADG DNA endonuclease	orf15	54105	54593	489	LAGLIDADG DNA endonuclease	90	97.2	0	100	92.35	8e-114
		orf20	72062	73009	948	LAGLIDADG DNA endonuclease	orf16	56518	57453	936	LAGLIDADG DNA endonuclease	97	99.57	0	100	97.46	0
		orf21	73844	74254	411	LAGLIDADG DNA endonuclease	orf17	58387	58698	312	LAGLIDADG DNA endonuclease	75	99.68	3e-167	61	100	2e-61
		orf23	83938	84669	732	LAGLIDADG DNA endonuclease	orf19	67915	68646	732	LAGLIDADG DNA endonuclease	100	100	0	100	100	0
		orf27	102948	103550	603	LAGLIDADG DNA endonuclease	orf23	84288	84932	645	LAGLIDADG DNA endonuclease	100	98.84	0	100	97	8e-149
		orf29	106951	107340	390	GIY-YIG nuclease domain	orf24	86969	87469	501	GIY-YIG nuclease domain	87	100	0	68	100	7e-85
		orf5	10458	11441	984	LAGLIDADG DNA endonuclease
		orf22	74900	75925	1026	LAGLIDADG DNA endonuclease
		orf28	105070	106146	1077	LAGLIDADG DNA endonuclease
		orf17	62583	63782	1200	GIY-YIG nuclease domain
		orf3	3873	4349	477	group I intron endonuclease
		orf24	84921	85232	312	Unknown
		orf25	94265	94786	522	Unknown
		orf26	95523	95834	312	Unknown	orf13	41388	41726	339	LAGLIDADG DNA endonuclease
							orf20	78198	79013	816	LAGLIDADG DNA endonuclease
							orf21	79903	80862	960	LAGLIDADG DNA endonuclease
							orf22	80943	81650	708	LAGLIDADG DNA endonuclease
							orf12	40811	41194	384	Unknown
							orf18	62065	62562	498	Unknown
Ribosomal RNA		rnl	22941	36821	13881		rnl	4449	13825	9377		70	96.91	0
		rns	122181	126726	4546		rns	109870	114412	4543		100	99.3	0
Transfer RNAs		trnR-UCU	5692	5763	72		trnR-UCU	37787	37858	72		100	100	2e-37
		trnM-CAUᵃ	5953	6025	73		trnM-CAUᵃ	38048	38120	73		100	100	5e-38
		trnI-GAU	12688	12758	71		trnI-GAU	42933	43003	71		100	100	7e-37
		trnT-UGU	42067	42138	72		trnT-UGU	19775	19846	72		100	100	2e-37
		trnF-GAA	42267	42338	72		trnF-GAA	19975	20046	72		100	100	2e-37
		trnA-UGC	42346	42416	71		trnA-UGC	20054	20124	71		100	100	7e-37
		trnC-GCA	48335	48405	71		trnC-GCA	23929	23999	71		100	100	5e-38
		trnS-GCU	48529	48611	83		trnS-GCU	24123	24205	83		100	100	2e-43
		trnD-GUC	48623	48696	74		trnD-GUC	24217	24290	74		100	100	2e-38
		trnM-CAUᵇ	57173	57245	73		trnM-CAUᵇ	122676	122748	73		100	100	5e-38
		trnQ-UUG²	67639	67874	236		trnQ-UUG²	50634	50862	229		100	95.78	1e-108
		trnG-UCC	81269	81340	72		trnG-UCC	65695	65766	72		100	100	2e-37
		trnE-UUC	109277	109348	72		trnE-UUC	89215	89286	72		100	100	2e-37
		trnR-UCG	112162	112233	72		trnR-UCG	92868	92939	72		100	100	2e-37
		trnL-UAA	112420	112504	85		trnL-UAA	93126	93210	85		100	98.82	7e-43
		trnW-UCA	112919	112991	73		trnW-UCA	93653	93725	73		100	100	5e-38
		trnW-CCA	113298	113370	73		trnW-CCA	94049	94121	73		100	100	5e-38
		trnY-GUA	113417	113500	84		trnY-GUA	94168	94251	84		100	100	6e-44
		trnN-GUU	113602	113675	74		trnN-GUU	94361	94434	74		100	100	2e-38
		trnP-UGG	113684	113758	75		trnP-UGG	94443	94517	75		100	100	2e-38
		trnK-UUU	117504	117574	71		trnK-UUU	97534	97604	71		100	100	7e-37
		trnQ-UUG¹	117845	117919	75		trnQ-UUG¹	97875	97949	75		100	100	4e-39
		trnS-UGA	120489	120572	84		trnS-UGA	108284	108367	84		100	100	6e-44
		trnM-CAUͨ	120623	120694	72		trnM-CAUͨ	108418	108489	72		100	100	2e-37
		trnL-UAG	120953	121036	84		trnL-UAG	108730	108813	84		100	99	6e-44
		trnV-UAC	121109	121179	71		trnV-UAC	108886	108956	71		100	100	7e-37
		trnK-CUU	134009	134081	73		trnK-CUU	29278	29350	73		100	100	5e-38
		trnH-GUG	134196	134267	72		trnH-GUG	29455	29526	72		100	100	5e-38
Note: trnM-CAUᵃ, trnM-CAUᵇ, trnM-CAUͨ stand for three different trnM sequences with same anticodon; trnQ-UUG¹, trnQ-UUG² represent two different trnQ sequences with same anticodon
