# Supplementary material for: Characterization of Two Mitochondrial Genomes and Gene Expression Analysis Reveal Clues for Variations, Evolution, and Large-Sclerotium Formation in Medical Fungus Wolfiporia cocos
Source: Front Microbiol. 2020 Aug 4;11:1804. doi: 10.3389/fmicb.2020.01804 (PMC7417453; doi:10.3389/fmicb.2020.01804)
Supplement: Supplementary file 4 [file Table_4.XLSX]

## Sheet: Sheet1
Table S4 Codon Usage of mitogenomes of Polyporales species
Amino Acid	Codon	Wolfiporia cocos BL16		Wolfiporia cocos MD-104 SS10		Trametes cingulata		Phlebia radiata		Laetiporus sulphureus		Ganoderma sp.		Taiwanofungus camphoratus		Ganoderma lucidum(MH252532.1)		Ganoderma lucidum(NC_021750.1)		Ganoderma sinense		Ganoderma meredithae		Ganoderma applanatum		Trametes hirsuta		Ganoderma tsugae		Ganoderma leucocontextum		Ganoderma calidophilum		Fomitopsis palustris
		Number	Fraction	Number	Fraction	Number	Fraction	Number	Fraction	Number	Fraction	Number	Fraction	Number	Fraction	Number	Fraction	Number	Fraction	Number	Fraction	Number	Fraction	Number	Fraction	Number	Fraction	Number	Fraction	Number	Fraction	Number	Fraction	Number	Fraction
Ala	GCG	281	0.17	209	0.16	36	0.07	399	0.18	149	0.13	31	0.09	121	0.14	27	0.09	20	0.07	42	0.08	34	0.08	58	0.1	28	0.07	37	0.07	37	0.07	56	0.08	25	0.07
Ala	GCA	468	0.29	394	0.29	125	0.26	492	0.22	303	0.27	110	0.31	205	0.24	103	0.35	96	0.32	210	0.38	139	0.33	193	0.32	125	0.3	205	0.38	170	0.33	231	0.33	115	0.3
Ala	GCT	590	0.37	441	0.33	250	0.51	889	0.39	386	0.35	137	0.39	359	0.43	109	0.37	134	0.44	235	0.42	185	0.44	243	0.41	204	0.5	233	0.43	228	0.44	319	0.45	162	0.43
Ala	GCC	267	0.17	296	0.22	77	0.16	476	0.21	276	0.25	73	0.21	159	0.19	58	0.2	53	0.17	69	0.12	64	0.15	106	0.18	53	0.13	71	0.13	87	0.17	100	0.14	79	0.21
Arg	AGG	640	0.25	608	0.25	348	0.27	779	0.29	426	0.22	192	0.3	345	0.22	238	0.3	252	0.3	273	0.24	263	0.26	424	0.28	185	0.27	348	0.25	276	0.25	470	0.29	199	0.29
Arg	AGA	803	0.31	792	0.32	630	0.5	895	0.33	635	0.33	298	0.46	631	0.4	345	0.43	366	0.44	579	0.5	522	0.51	729	0.48	333	0.48	699	0.51	538	0.49	839	0.51	331	0.48
Arg	CGG	283	0.11	285	0.12	81	0.06	203	0.08	202	0.11	38	0.06	138	0.09	48	0.06	58	0.07	66	0.06	57	0.06	85	0.06	42	0.06	83	0.06	54	0.05	99	0.06	35	0.05
Arg	CGA	244	0.1	261	0.11	105	0.08	198	0.07	257	0.14	62	0.1	173	0.11	76	0.1	74	0.09	119	0.1	89	0.09	120	0.08	74	0.11	122	0.09	96	0.09	104	0.06	71	0.1
Arg	CGT	329	0.13	298	0.12	78	0.06	247	0.09	242	0.13	38	0.06	183	0.11	57	0.07	54	0.06	74	0.06	67	0.07	103	0.07	38	0.05	74	0.05	83	0.08	80	0.05	41	0.06
Arg	CGC	261	0.1	201	0.08	30	0.02	369	0.14	134	0.07	22	0.03	122	0.08	31	0.04	27	0.03	41	0.04	26	0.03	49	0.03	20	0.03	39	0.03	40	0.04	42	0.03	19	0.03
Asn	AAT	1664	0.67	1613	0.7	1644	0.79	2064	0.72	1149	0.64	926	0.77	2100	0.8	982	0.76	1028	0.76	1487	0.75	1343	0.76	1918	0.76	1050	0.79	1562	0.75	1380	0.73	2176	0.76	1181	0.81
Asn	AAC	820	0.33	684	0.3	442	0.21	807	0.28	639	0.36	277	0.23	541	0.2	310	0.24	325	0.24	507	0.25	414	0.24	614	0.24	276	0.21	534	0.25	506	0.27	670	0.24	285	0.19
Asp	GAT	667	0.65	646	0.68	455	0.81	586	0.67	443	0.64	240	0.75	624	0.79	250	0.74	269	0.74	476	0.77	364	0.77	528	0.75	314	0.79	495	0.78	458	0.77	642	0.77	339	0.75
Asp	GAC	356	0.35	299	0.32	104	0.19	286	0.33	249	0.36	79	0.25	168	0.21	90	0.26	95	0.26	141	0.23	107	0.23	173	0.25	84	0.21	136	0.22	136	0.23	190	0.23	113	0.25
Cys	TGT	726	0.62	687	0.63	351	0.68	664	0.54	487	0.62	249	0.71	443	0.7	258	0.69	275	0.66	361	0.7	350	0.68	561	0.71	223	0.69	395	0.67	391	0.7	510	0.69	220	0.64
Cys	TGC	448	0.38	395	0.37	163	0.32	557	0.46	301	0.38	104	0.29	190	0.3	115	0.31	144	0.34	154	0.3	163	0.32	234	0.29	100	0.31	193	0.33	166	0.3	232	0.31	124	0.36
End	TAG	887	0.32	729	0.31	705	0.31	1250	0.32	629	0.34	475	0.32	737	0.27	489	0.32	463	0.3	587	0.3	589	0.3	972	0.31	417	0.29	625	0.28	596	0.3	900	0.3	328	0.23
End	TAA	1853	0.68	1605	0.69	1568	0.69	2637	0.68	1220	0.66	1019	0.68	1998	0.73	1058	0.68	1095	0.7	1383	0.7	1384	0.7	2177	0.69	1046	0.71	1631	0.72	1400	0.7	2115	0.7	1103	0.77
Gln	CAG	425	0.33	352	0.31	195	0.33	415	0.32	345	0.36	161	0.33	250	0.3	153	0.31	142	0.31	228	0.29	217	0.31	394	0.35	99	0.25	209	0.28	255	0.33	279	0.3	107	0.24
Gln	CAA	844	0.67	769	0.69	389	0.67	873	0.68	623	0.64	321	0.67	597	0.7	335	0.69	313	0.69	565	0.71	484	0.69	727	0.65	303	0.75	549	0.72	529	0.67	658	0.7	348	0.76
Glu	GAG	447	0.38	423	0.36	207	0.27	461	0.43	392	0.41	166	0.32	292	0.3	133	0.29	120	0.25	216	0.27	188	0.3	332	0.3	132	0.28	219	0.26	203	0.28	276	0.26	121	0.22
Glu	GAA	743	0.62	766	0.64	562	0.73	607	0.57	566	0.59	349	0.68	671	0.7	330	0.71	363	0.75	598	0.73	441	0.7	793	0.7	341	0.72	608	0.74	510	0.72	782	0.74	434	0.78
Gly	GGG	478	0.25	447	0.25	130	0.17	389	0.22	290	0.22	107	0.19	166	0.16	100	0.18	111	0.19	170	0.18	128	0.16	197	0.18	91	0.17	157	0.19	135	0.17	225	0.2	120	0.21
Gly	GGA	628	0.33	538	0.31	256	0.33	418	0.23	363	0.27	186	0.33	328	0.31	171	0.31	191	0.32	313	0.33	260	0.33	367	0.34	187	0.35	249	0.3	235	0.3	356	0.31	168	0.29
Gly	GGT	522	0.27	488	0.28	306	0.39	504	0.28	428	0.32	228	0.41	409	0.39	220	0.4	229	0.39	383	0.4	307	0.39	414	0.39	205	0.39	343	0.41	327	0.42	457	0.4	219	0.38
Gly	GGC	283	0.15	280	0.16	84	0.11	497	0.27	252	0.19	40	0.07	140	0.13	53	0.1	63	0.11	81	0.09	84	0.11	97	0.09	49	0.09	84	0.1	79	0.1	113	0.1	72	0.12
His	CAT	531	0.57	466	0.58	339	0.7	536	0.67	390	0.54	265	0.74	434	0.67	313	0.72	287	0.69	387	0.73	364	0.73	584	0.7	217	0.73	409	0.74	422	0.71	503	0.72	235	0.74
His	CAC	393	0.43	331	0.42	146	0.3	266	0.33	327	0.46	92	0.26	210	0.33	124	0.28	129	0.31	145	0.27	136	0.27	252	0.3	79	0.27	144	0.26	174	0.29	197	0.28	83	0.26
Ile	ATA	1415	0.37	1388	0.38	1431	0.41	1782	0.4	896	0.35	934	0.43	1882	0.43	819	0.39	888	0.4	1270	0.41	1098	0.38	1763	0.41	1065	0.44	1322	0.4	1267	0.4	1908	0.4	1148	0.45
Ile	ATT	1758	0.46	1662	0.45	1629	0.46	2068	0.46	1127	0.44	1007	0.46	2010	0.46	976	0.47	1026	0.46	1416	0.46	1379	0.48	1947	0.45	1095	0.45	1486	0.45	1437	0.45	2180	0.46	1159	0.46
Ile	ATC	662	0.17	637	0.17	462	0.13	652	0.14	511	0.2	229	0.11	513	0.12	283	0.14	333	0.15	387	0.13	426	0.15	615	0.14	253	0.1	500	0.15	455	0.14	630	0.13	239	0.09
Leu	TTG	950	0.18	837	0.17	420	0.11	929	0.14	596	0.15	296	0.12	547	0.12	287	0.12	314	0.14	390	0.11	386	0.13	636	0.13	239	0.1	431	0.12	440	0.12	573	0.12	299	0.12
Leu	TTA	1756	0.33	1694	0.34	1801	0.48	2586	0.39	1216	0.3	1080	0.44	2203	0.48	959	0.41	1004	0.45	1693	0.49	1376	0.46	2111	0.42	1235	0.52	1564	0.44	1665	0.44	2314	0.48	1143	0.46
Leu	CTG	415	0.08	417	0.08	209	0.06	450	0.07	324	0.08	163	0.07	261	0.06	144	0.06	127	0.06	188	0.05	179	0.06	319	0.06	123	0.05	229	0.06	249	0.07	250	0.05	140	0.06
Leu	CTA	903	0.17	819	0.16	510	0.14	1076	0.16	678	0.17	362	0.15	652	0.14	367	0.16	309	0.14	494	0.14	413	0.14	882	0.17	298	0.13	540	0.15	602	0.16	675	0.14	354	0.14
Leu	CTT	872	0.16	804	0.16	624	0.17	1109	0.17	800	0.2	410	0.17	654	0.14	408	0.18	370	0.16	519	0.15	504	0.17	823	0.16	382	0.16	580	0.16	626	0.17	722	0.15	438	0.18
Leu	CTC	463	0.09	411	0.08	180	0.05	441	0.07	476	0.12	140	0.06	246	0.05	153	0.07	127	0.06	188	0.05	160	0.05	295	0.06	105	0.04	190	0.05	184	0.05	247	0.05	108	0.04
Lys	AAG	935	0.33	863	0.34	673	0.25	1076	0.23	621	0.32	413	0.27	616	0.21	431	0.29	416	0.27	598	0.25	515	0.25	946	0.29	307	0.19	631	0.25	625	0.28	897	0.24	387	0.19
Lys	AAA	1876	0.67	1712	0.66	2053	0.75	3512	0.77	1321	0.68	1106	0.73	2370	0.79	1054	0.71	1149	0.73	1829	0.75	1548	0.75	2318	0.71	1299	0.81	1851	0.75	1622	0.72	2786	0.76	1686	0.81
Met	ATG	497	1	467	1	448	1	583	1	383	1	350	1	544	1	308	1	293	1	478	1	417	1	721	1	269	1	485	1	505	1	690	1	262	1
Phe	TTT	2037	0.72	1786	0.74	1939	0.8	3266	0.84	1468	0.67	968	0.76	2397	0.79	1080	0.77	1132	0.74	1478	0.77	1428	0.73	2061	0.74	1199	0.77	1661	0.74	1581	0.73	2561	0.78	1395	0.81
Phe	TTC	806	0.28	636	0.26	478	0.2	603	0.16	708	0.33	308	0.24	635	0.21	322	0.23	408	0.26	432	0.23	536	0.27	725	0.26	352	0.23	569	0.26	573	0.27	706	0.22	335	0.19
Pro	CCG	346	0.19	285	0.17	54	0.11	198	0.12	232	0.15	40	0.09	132	0.16	32	0.08	31	0.08	60	0.09	37	0.07	87	0.1	39	0.1	57	0.08	51	0.07	68	0.07	43	0.08
Pro	CCA	498	0.27	457	0.28	140	0.27	392	0.23	437	0.28	131	0.31	233	0.27	118	0.31	111	0.3	236	0.35	184	0.33	266	0.31	105	0.27	239	0.35	246	0.32	274	0.3	113	0.22
Pro	CCT	537	0.3	524	0.32	243	0.47	760	0.44	511	0.33	171	0.4	313	0.37	152	0.39	146	0.39	253	0.38	224	0.4	345	0.4	185	0.47	263	0.38	286	0.37	379	0.41	247	0.49
Pro	CCC	431	0.24	367	0.22	76	0.15	364	0.21	392	0.25	81	0.19	171	0.2	83	0.22	84	0.23	120	0.18	118	0.21	159	0.19	66	0.17	131	0.19	192	0.25	205	0.22	105	0.21
Ser	AGT	735	0.21	689	0.21	511	0.26	776	0.21	585	0.2	349	0.26	683	0.26	403	0.29	456	0.3	541	0.27	508	0.27	670	0.25	359	0.27	583	0.27	531	0.25	723	0.26	337	0.25
Ser	AGC	539	0.16	499	0.15	254	0.13	860	0.24	368	0.12	133	0.1	337	0.13	148	0.11	179	0.12	199	0.1	221	0.12	306	0.12	127	0.1	255	0.12	219	0.1	307	0.11	153	0.11
Ser	TCG	302	0.09	256	0.08	84	0.04	193	0.05	288	0.1	67	0.05	146	0.05	77	0.06	63	0.04	118	0.06	70	0.04	103	0.04	69	0.05	104	0.05	97	0.05	143	0.05	69	0.05
Ser	TCA	610	0.18	576	0.18	410	0.2	589	0.16	508	0.17	296	0.22	519	0.2	291	0.21	302	0.2	460	0.23	397	0.21	634	0.24	256	0.19	488	0.22	478	0.23	618	0.22	206	0.15
Ser	TCT	783	0.23	770	0.24	556	0.28	800	0.22	782	0.26	364	0.27	731	0.28	309	0.23	366	0.24	520	0.26	471	0.25	647	0.25	387	0.29	535	0.25	552	0.26	682	0.25	469	0.34
Ser	TCC	488	0.14	474	0.15	188	0.09	415	0.11	432	0.15	130	0.1	240	0.09	142	0.1	162	0.11	182	0.09	182	0.1	276	0.1	116	0.09	212	0.1	240	0.11	285	0.1	141	0.1
Thr	ACG	271	0.12	263	0.12	79	0.07	258	0.12	226	0.12	77	0.1	204	0.13	68	0.09	74	0.08	107	0.09	65	0.06	133	0.08	53	0.07	78	0.06	98	0.07	129	0.08	61	0.07
Thr	ACA	628	0.29	640	0.29	393	0.36	612	0.3	508	0.28	289	0.37	478	0.31	273	0.38	306	0.34	478	0.39	371	0.35	642	0.39	307	0.4	444	0.34	423	0.31	601	0.36	273	0.32
Thr	ACT	764	0.35	739	0.34	444	0.4	761	0.37	619	0.34	273	0.35	589	0.38	234	0.33	297	0.33	419	0.34	431	0.4	566	0.34	293	0.38	515	0.39	552	0.41	603	0.36	374	0.44
Thr	ACC	515	0.24	536	0.25	182	0.17	434	0.21	473	0.26	133	0.17	279	0.18	142	0.2	217	0.24	221	0.18	208	0.19	302	0.18	113	0.15	275	0.21	272	0.2	325	0.2	150	0.17
Trp	TGG	416	0.37	424	0.4	310	0.42	454	0.45	402	0.5	180	0.45	357	0.43	235	0.46	230	0.44	318	0.49	281	0.45	400	0.41	157	0.43	343	0.41	292	0.44	410	0.41	156	0.42
Trp	TGA	717	0.63	628	0.6	429	0.58	556	0.55	407	0.5	218	0.55	476	0.57	272	0.54	292	0.56	329	0.51	346	0.55	570	0.59	209	0.57	494	0.59	370	0.56	592	0.59	218	0.58
Tyr	TAT	1395	0.63	1215	0.64	1639	0.78	1966	0.73	1005	0.64	887	0.76	1915	0.78	953	0.74	956	0.76	1223	0.76	1335	0.76	1819	0.76	1105	0.79	1406	0.74	1349	0.73	1998	0.77	1161	0.81
Tyr	TAC	811	0.37	694	0.36	453	0.22	735	0.27	573	0.36	283	0.24	536	0.22	330	0.26	303	0.24	378	0.24	413	0.24	584	0.24	292	0.21	504	0.26	505	0.27	609	0.23	278	0.19
Val	GTG	390	0.18	348	0.16	185	0.13	266	0.13	289	0.17	150	0.16	247	0.14	135	0.15	140	0.15	157	0.11	123	0.11	250	0.14	109	0.12	196	0.14	175	0.13	251	0.14	108	0.13
Val	GTA	727	0.33	704	0.33	576	0.41	753	0.36	464	0.27	323	0.35	619	0.36	314	0.36	359	0.37	541	0.39	444	0.39	721	0.4	347	0.38	531	0.37	530	0.41	693	0.38	296	0.35
Val	GTT	816	0.37	801	0.37	514	0.37	800	0.38	672	0.39	353	0.38	654	0.38	335	0.38	355	0.37	547	0.39	452	0.39	650	0.36	362	0.4	547	0.39	470	0.36	683	0.38	334	0.4
Val	GTC	283	0.13	289	0.13	117	0.08	277	0.13	302	0.17	98	0.11	184	0.11	97	0.11	110	0.11	160	0.11	134	0.12	198	0.11	87	0.1	145	0.1	128	0.1	191	0.11	97	0.12
