# Supplementary material for: Characterization of Two Mitochondrial Genomes and Gene Expression Analysis Reveal Clues for Variations, Evolution, and Large-Sclerotium Formation in Medical Fungus Wolfiporia cocos
Source: Front Microbiol. 2020 Aug 4;11:1804. doi: 10.3389/fmicb.2020.01804 (PMC7417453; doi:10.3389/fmicb.2020.01804)
Supplement: Supplementary file 5 [file Table_5.XLSX]

## Sheet: Sheet1
Table S5 Comparision of introns between mitogenomes of Wolfiporia cocos BL16 and MD-104 SS10
Gene	Wolfiporia cocos BL16								Gene	Wolfiporia cocos MD-104 SS10								Similarity in nucleotide			Size difference
name	No.	Start	Stop	Size (bp)	Type RNAweaselᵇ	E-value	Start	Stop	name	No.	Start	Stop	Size (bp)	Type RNAweaselᵇ	E-value	Start	Stop	Coverage (%)	Identity (%)	E-Value	(bp)
nad1	i1	2306	4960	2655	IB (complete)	2.68e-21	3707	3417	nad1	i1	34549	37065	2517	IB (complete)	3.58e-21	35843	35544	94	96.84	0	138
nad2	i1	88993	89103	111					nad2	i1	71382	71486	105					94	100	2e-55	6
	i2ᵃ	85616	88593	2978	IB (complete)	1.52e-17	88569	88277		i2	69795	70976	1182	IB (complete)	2.72e-18	70952	70638	34	99.33	0	1796
					IC2	1.87e-41	87097	86878
	i3	83896	85301	1406	I (derived, B1)	7.93e-13	85115	85000		i3	67873	69198	1326	I (derived, B1)	4.53e-13	69062	68947	96	97.6	0	80
nad4L	i1ͨ	77397	78679	1283	I (derived, B1)	1.48e-05	77605	77447													1283
nad5	i1ͨ	74870	76155	1286	IC2	2.63e-43	76121	75886	nad5												1286
	i2ᵃ	73312	74778	1467	IB (complete)	3.64e-09	74738	74502		i1ᵃ	57756	59215	1460	IB (complete)	3.54e-09	59175	58939	100	99.25	0	7
					ID	2.57e-27	73499	73377						ID	2.89e-27	57943	57821
	i3ᵃ	70641	73059	2419	IB (complete)	1.03e-12	70869	70680		i2ᵃ	55126	57461	2336	IB (complete)	1.32e-12 2336 228..39	55354	55165	96	97.15	0	83
					IB (complete)	6.09e-16	71925	71622						IB (complete)	8.51e-16 2336 1251..958	56377	56084
	i4	69086	70509	1424	I (derived, A)	5.29e-05	70387	70182		i3	53580	54994	1415	I (derived, A)	5.16e-05	54872	54667	100	96.66	0	9
cob	i1ᵃ	9728	12119	2392	ID	7.56e-36	10023	9904	cob	i1ᵃ	40259	42364	2106	ID	5.67e-36	40528	40409	40	93.53	0	286
					ID	3.17e-39	11707	11569						ID	2.54e-39	41992	41854
	i2ᵃ	6677	9392	2715	IB (complete)	3.14e-17	7778	7579		i2	38863	39873	1011	IB (complete)	8.7e-19	39843	39644	36	97.73	0	1704
					IB (3', partial)	2.56e-07	9268	9090
cox1	i1ᵃ	104280	108751	4472	IB (complete)	9.67e-23	105040	104758	cox1	i1ᵃ	85613	88689	3077	IB (3', partial)	1.8e-12	88268	88180	68	96.48	0	1395
					I (derived, B1)	1.97e-09	104468	104292						I (derived, B1)	1.56e-09	85801	85625
	i2ᵃ	102353	104169	1817	IB (3', partial)	3.09e-10	103995	103934		i2ᵃ	83715	85502	1788	IB (3', partial)	2.35e-09	85328	85274	100	97.25	0	29
					I (derived, B1)	5.69e-08	102703	102372						I (derived, B1)	5.19e-08	84055	83734
	i3	101565	102212	648	I (derived, B1)	3.74e-08	102174	101923		i3	82954	83592	639	I (derived, B1)	4.3e-08	83536	83285	88	100	0	9
	i4	100662	101456	795	IB (3', partial)	4.76e-08	101136	100809		i4	81995	82782	788	IB (3', partial)	4.47e-08 788 474..147	82469	82142	100	99.12	0	7
										i5ᵃ ͨ	79294	81913	2620	IB (complete)	5.35e-10	79810	79468				2620
														IB (3', partial)	4.68e-07	80694	79869
														I (derived, B1)	1.91e-08	81889	81617
	i5ᵃ	96024	100345	4322	IB (complete)	1.02e-15	96711	96418		i6ᵃ	75372	79138	3767	IB (complete)	8.28e-16	76059	75748	64	100	0	555
					IB (complete)	8.91e-18	98805	98587						IB (complete)	6.62e-18	78097	77878
					IB (3', partial)	1.36e-09	98160	97958						IB (3', partial)	1.25e-09	77452	77250
					I (derived, B1)	2.41e-06	97083	96976						I (derived, B1)	2.35e-06	76458	76315
					I (derived, B1)	9.17e-09	97750	97596						I (derived, B1)	1.08e-08	77042	76888
					I (derived, B1)	0.000287	99466	99062
	i6	92994	95926	2933	IB (complete)	4.23e-20	94132	93792		i7	74904	75238	335	IB (complete)	4.26e-21	75228	74934	10	99.59	1e-129	2598
	i7ᵃ	92109	92910	802	IB (3', partial)	3.19e-06	92680	92601		i8	74446	74809	364	IC2	9.19e-37	74803	74582	45	100	0	438
					IC2	2.53e-36	92467	92246
	i8ᵃ	90440	91956	1517	IB (complete)	1.3e-16	91310	91080		i9ᵃ	72812	74293	1482	IB (complete)	7.48e-17	73678	73448	100	96.01	0	35
					IB (complete)	8.97e-19	91827	91424						IB (complete)	6.92e-19	74148	73792
					IA	1.74e-17	90654	90468						IA	2.65e-15	73025	72839
cox2	i1	66160	67181	1022	IB (complete)	4.56e-17	67147	66177	cox2	i1	49094	50164	1071	IB (complete)	4.7e-17	50131	49112	99	96.95	0	49
	i2	64904	65775	872	IB (complete)	2.05e-12	65103	64934		i2	47845	48709	865	IB (complete)	1.67e-12	48044	47875	100	91.15	0	7
	i3ᵃ	62574	64741	2168	IB (5', partial)	6.35e-19	62785	64370		i3ᵃ	46543	47682	1140	IB (5', partial)	7.61e-19	47632	47342	52	99.56	0	1028
					IC2	4.48e-33	64168	63902						IC2	5.08e-33	47140	46874
	i4	61099	62484	1386	IC1	2.46e-41	61757	61539		i4ᵃ	44914	46453	1540	I (derived, B1)	4.7e-06	46365	46217	92	97.66	0	154
														IC1	2.37e-41	45811	45593
cox3	i1	80277	80623	347	I (derived, B1)	1.07e-14	80505	80372	cox3	i1	64714	65049	336	I (derived, B1)	4.98e-15	64942	64809	90	99.68	7e-169	11
	i2	79722	80009	288	IA	2.76e-21	80006	79805		i2ᵃ	61976	64459	2484	IA	4.36e-19	64100	63712	3	93.98	2e-32	2196
														IA	2.03e-22	64441	64215
trnQ-UUG	i1	67679	67838	160					trnQ-UUG	i1	50674	50826	153					100	97.35	9e-67	7
Note:	Bold letters stand for introns that have great difference in size between mitogenomes of the two SSIs
	ᵃ Different intron types are identified in one intron
	ᵇ Intron type were annotated using RNAweasel (http://megasun.bch.umontreal.ca/cgi-bin/RNAweasel/RNAweaselInterface.pl)
	ͨ Introns that were only found in one SSI
