# Supplementary material for: Characterization of Two Mitochondrial Genomes and Gene Expression Analysis Reveal Clues for Variations, Evolution, and Large-Sclerotium Formation in Medical Fungus Wolfiporia cocos
Source: Front Microbiol. 2020 Aug 4;11:1804. doi: 10.3389/fmicb.2020.01804 (PMC7417453; doi:10.3389/fmicb.2020.01804)
Supplement: Supplementary file 6 [file Table_6.XLSX]

## Sheet: Sheet1
Table S6 Local BLAST between mitogenome and itself of Wolfiporia cocos
A: W. cocos BL16, B: W. cocos MD-104 SS10
A
Query id	Subject id	Identity(%)	Alignment Length	Mismatches	Gap opens	Q. start	Q. end	S. start	S. end	Evalue	Bit Score
W. cocos BL16	W. cocos BL16	90.21	194	12	4	123408	123594	75930	76123	1e-64	246
W. cocos BL16	W. cocos BL16	90.21	194	12	4	75930	76123	123408	123594	1e-64	246
W. cocos BL16	W. cocos BL16	81.85	325	27	19	24024	24326	15636	15950	4e-64	244
W. cocos BL16	W. cocos BL16	81.79	324	29	17	15636	15950	24024	24326	4e-64	244
W. cocos BL16	W. cocos BL16	83.84	198	25	6	86911	87102	75931	76127	3e-45	182
W. cocos BL16	W. cocos BL16	81.58	228	34	6	123375	123597	86877	87101	3e-45	182
W. cocos BL16	W. cocos BL16	83.84	198	25	6	75931	76127	86911	87102	3e-45	182
W. cocos BL16	W. cocos BL16	81.58	228	34	6	86877	87101	123375	123597	3e-45	182
W. cocos BL16	W. cocos BL16	80.39	255	31	15	79383	79630	24555	24797	1e-43	176
W. cocos BL16	W. cocos BL16	80.39	255	31	14	24555	24797	79383	79630	1e-43	176
W. cocos BL16	W. cocos BL16	100	87	0	0	135301	135387	58362	58448	4e-39	161
W. cocos BL16	W. cocos BL16	100	87	0	0	58362	58448	135301	135387	4e-39	161
W. cocos BL16	W. cocos BL16	98.86	88	1	0	135302	135389	57778	57865	5e-38	158
W. cocos BL16	W. cocos BL16	98.86	88	1	0	57778	57865	135302	135389	5e-38	158
W. cocos BL16	W. cocos BL16	98.84	86	1	0	58363	58448	57778	57863	6e-37	154
W. cocos BL16	W. cocos BL16	98.84	86	1	0	57778	57863	58363	58448	6e-37	154
W. cocos BL16	W. cocos BL16	97.44	78	2	0	113298	113375	112919	112996	8e-31	134
W. cocos BL16	W. cocos BL16	97.44	78	2	0	112919	112996	113298	113375	8e-31	134
W. cocos BL16	W. cocos BL16	78.87	213	32	10	79745	79949	24025	24232	3e-30	132
W. cocos BL16	W. cocos BL16	78.77	212	34	9	24025	24232	79745	79949	3e-30	132
W. cocos BL16	W. cocos BL16	90.2	102	7	3	114345	114446	51183	51281	1e-29	130
W. cocos BL16	W. cocos BL16	90.2	102	7	3	51183	51281	114345	114446	1e-29	130
W. cocos BL16	W. cocos BL16	100	69	0	0	135389	135457	43945	44013	4e-29	128
W. cocos BL16	W. cocos BL16	100	69	0	0	43945	44013	135389	135457	4e-29	128
W. cocos BL16	W. cocos BL16	98.46	65	1	0	86877	86941	30623	30687	3e-25	115
W. cocos BL16	W. cocos BL16	98.46	65	1	0	30623	30687	86877	86941	3e-25	115
W. cocos BL16	W. cocos BL16	93.42	76	5	0	134005	134080	5949	6024	1e-24	113
W. cocos BL16	W. cocos BL16	93.42	76	5	0	5949	6024	134005	134080	1e-24	113
W. cocos BL16	W. cocos BL16	91.25	80	6	1	53780	53858	38689	38768	5e-23	108
W. cocos BL16	W. cocos BL16	91.25	80	6	1	38689	38768	53780	53858	5e-23	108
W. cocos BL16	W. cocos BL16	98.31	59	1	0	107652	107710	13011	13069	6e-22	104
W. cocos BL16	W. cocos BL16	98.31	59	1	0	13011	13069	107652	107710	6e-22	104
W. cocos BL16	W. cocos BL16	98.28	58	1	0	107650	107707	97251	97308	2e-21	102
W. cocos BL16	W. cocos BL16	98.28	58	1	0	97251	97308	107650	107707	2e-21	102
W. cocos BL16	W. cocos BL16	100	54	0	0	128366	128419	44681	44734	8e-21	100
W. cocos BL16	W. cocos BL16	100	54	0	0	44681	44734	128366	128419	8e-21	100
W. cocos BL16	W. cocos BL16	98.18	55	1	0	117043	117097	106269	106323	1e-19	97.1
W. cocos BL16	W. cocos BL16	98.18	55	1	0	106269	106323	117043	117097	1e-19	97.1
W. cocos BL16	W. cocos BL16	96.49	57	2	0	45639	45695	37333	37277	4e-19	95.3
W. cocos BL16	W. cocos BL16	96.49	57	2	0	37277	37333	45695	45639	4e-19	95.3
W. cocos BL16	W. cocos BL16	89.47	76	5	3	81612	81686	131357	131284	1e-18	93.5
W. cocos BL16	W. cocos BL16	80.15	136	14	8	15817	15952	15429	15551	2e-17	89.8
W. cocos BL16	W. cocos BL16	80.15	136	14	8	15429	15551	15817	15952	2e-17	89.8
W. cocos BL16	W. cocos BL16	98.04	51	1	0	134340	134390	119816	119766	2e-17	89.8
W. cocos BL16	W. cocos BL16	98.04	51	1	0	119766	119816	134390	134340	2e-17	89.8
W. cocos BL16	W. cocos BL16	94.55	55	1	1	82522	82574	43008	43062	8e-16	84.2
W. cocos BL16	W. cocos BL16	97.92	48	1	0	51234	51281	45927	45974	8e-16	84.2
W. cocos BL16	W. cocos BL16	97.92	48	1	0	45927	45974	51234	51281	8e-16	84.2
W. cocos BL16	W. cocos BL16	94.55	55	1	1	43008	43062	82522	82574	8e-16	84.2
W. cocos BL16	W. cocos BL16	97.92	48	0	1	120396	120442	44013	44060	3e-15	82.4
W. cocos BL16	W. cocos BL16	97.92	48	0	1	44013	44059	120396	120443	3e-15	82.4
W. cocos BL16	W. cocos BL16	97.83	46	1	0	56055	56100	8708	8753	1e-14	80.5
W. cocos BL16	W. cocos BL16	100	43	0	0	86136	86178	8750	8708	1e-14	80.5
W. cocos BL16	W. cocos BL16	97.83	46	1	0	73932	73977	13011	13056	1e-14	80.5
W. cocos BL16	W. cocos BL16	97.87	47	0	1	97303	97349	43667	43622	1e-14	80.5
W. cocos BL16	W. cocos BL16	100	43	0	0	85148	85190	43625	43667	1e-14	80.5
W. cocos BL16	W. cocos BL16	94.23	52	3	0	116275	116326	54591	54642	1e-14	80.5
W. cocos BL16	W. cocos BL16	97.83	46	1	0	8708	8753	56055	56100	1e-14	80.5
W. cocos BL16	W. cocos BL16	97.83	46	1	0	13011	13056	73932	73977	1e-14	80.5
W. cocos BL16	W. cocos BL16	100	43	0	0	43625	43667	85148	85190	1e-14	80.5
W. cocos BL16	W. cocos BL16	100	43	0	0	8708	8750	86178	86136	1e-14	80.5
W. cocos BL16	W. cocos BL16	97.87	47	0	1	43622	43667	97349	97303	1e-14	80.5
W. cocos BL16	W. cocos BL16	94.23	52	3	0	54591	54642	116275	116326	1e-14	80.5
W. cocos BL16	W. cocos BL16	100	42	0	0	45932	45973	17951	17910	4e-14	78.7
W. cocos BL16	W. cocos BL16	88.06	67	6	2	123372	123437	30620	30685	4e-14	78.7
W. cocos BL16	W. cocos BL16	97.78	45	1	0	82277	82321	43625	43669	4e-14	78.7
W. cocos BL16	W. cocos BL16	100	42	0	0	54511	54552	43625	43666	4e-14	78.7
W. cocos BL16	W. cocos BL16	100	42	0	0	17910	17951	45973	45932	4e-14	78.7
W. cocos BL16	W. cocos BL16	97.78	45	1	0	135428	135472	49682	49726	4e-14	78.7
W. cocos BL16	W. cocos BL16	100	42	0	0	43625	43666	54511	54552	4e-14	78.7
W. cocos BL16	W. cocos BL16	100	42	0	0	85148	85189	54511	54552	4e-14	78.7
W. cocos BL16	W. cocos BL16	100	42	0	0	82277	82318	62094	62053	4e-14	78.7
W. cocos BL16	W. cocos BL16	97.78	45	1	0	43625	43669	82277	82321	4e-14	78.7
W. cocos BL16	W. cocos BL16	100	42	0	0	62053	62094	82318	82277	4e-14	78.7
W. cocos BL16	W. cocos BL16	100	42	0	0	54511	54552	85148	85189	4e-14	78.7
W. cocos BL16	W. cocos BL16	97.83	46	0	1	97300	97344	85194	85149	4e-14	78.7
W. cocos BL16	W. cocos BL16	97.83	46	0	1	85149	85194	97344	97300	4e-14	78.7
W. cocos BL16	W. cocos BL16	88.06	67	6	2	30620	30685	123372	123437	4e-14	78.7
W. cocos BL16	W. cocos BL16	97.78	45	1	0	49682	49726	135428	135472	4e-14	78.7
W. cocos BL16	W. cocos BL16	83.53	85	11	3	118944	119026	48911	48994	1e-13	76.8
W. cocos BL16	W. cocos BL16	97.73	44	1	0	82275	82318	54509	54552	1e-13	76.8
W. cocos BL16	W. cocos BL16	97.73	44	1	0	86136	86179	54511	54554	1e-13	76.8
W. cocos BL16	W. cocos BL16	100	41	0	0	97304	97344	54552	54512	1e-13	76.8
W. cocos BL16	W. cocos BL16	94.12	51	2	1	86129	86178	56105	56055	1e-13	76.8
W. cocos BL16	W. cocos BL16	97.73	44	1	0	54509	54552	82275	82318	1e-13	76.8
W. cocos BL16	W. cocos BL16	94.12	51	2	1	56055	56105	86178	86129	1e-13	76.8
W. cocos BL16	W. cocos BL16	97.73	44	1	0	54511	54554	86136	86179	1e-13	76.8
W. cocos BL16	W. cocos BL16	100	41	0	0	54512	54552	97344	97304	1e-13	76.8
W. cocos BL16	W. cocos BL16	83.53	85	11	3	48911	48994	118944	119026	1e-13	76.8
W. cocos BL16	W. cocos BL16	94	50	2	1	54505	54553	8757	8708	5e-13	75
W. cocos BL16	W. cocos BL16	79.66	118	12	5	75842	75959	30580	30685	5e-13	75
W. cocos BL16	W. cocos BL16	79.82	114	14	7	46126	46235	39862	39970	5e-13	75
W. cocos BL16	W. cocos BL16	97.67	43	1	0	86135	86177	43624	43666	5e-13	75
W. cocos BL16	W. cocos BL16	79.82	114	14	7	39862	39970	46126	46235	5e-13	75
W. cocos BL16	W. cocos BL16	94	50	2	1	8708	8757	54553	54505	5e-13	75
W. cocos BL16	W. cocos BL16	95.74	47	0	1	101792	101836	61843	61889	5e-13	75
W. cocos BL16	W. cocos BL16	79.66	118	12	5	30580	30685	75842	75959	5e-13	75
W. cocos BL16	W. cocos BL16	95.74	47	1	1	85144	85190	82274	82319	5e-13	75
W. cocos BL16	W. cocos BL16	95.74	47	1	1	82274	82319	85144	85190	5e-13	75
W. cocos BL16	W. cocos BL16	97.67	43	1	0	43624	43666	86135	86177	5e-13	75
W. cocos BL16	W. cocos BL16	95.74	47	0	1	61843	61889	101792	101836	5e-13	75
W. cocos BL16	W. cocos BL16	88.71	62	3	3	130820	130877	2571	2510	2e-12	73.1
W. cocos BL16	W. cocos BL16	97.62	42	1	0	85148	85189	8750	8709	2e-12	73.1
W. cocos BL16	W. cocos BL16	97.62	42	1	0	43625	43666	8750	8709	2e-12	73.1
W. cocos BL16	W. cocos BL16	100	39	0	0	51242	51280	17948	17910	2e-12	73.1
W. cocos BL16	W. cocos BL16	100	39	0	0	88048	88086	37865	37903	2e-12	73.1
W. cocos BL16	W. cocos BL16	97.62	42	1	0	62053	62094	43666	43625	2e-12	73.1
W. cocos BL16	W. cocos BL16	97.62	42	1	0	8709	8750	43666	43625	2e-12	73.1
W. cocos BL16	W. cocos BL16	88.06	67	1	6	53892	53957	46506	46566	2e-12	73.1
W. cocos BL16	W. cocos BL16	100	39	0	0	17910	17948	51280	51242	2e-12	73.1
W. cocos BL16	W. cocos BL16	88.06	67	1	6	46506	46566	53892	53957	2e-12	73.1
W. cocos BL16	W. cocos BL16	97.62	42	1	0	57416	57457	54240	54281	2e-12	73.1
W. cocos BL16	W. cocos BL16	97.62	42	1	0	62053	62094	54552	54511	2e-12	73.1
W. cocos BL16	W. cocos BL16	97.62	42	1	0	54240	54281	57416	57457	2e-12	73.1
W. cocos BL16	W. cocos BL16	97.62	42	1	0	85148	85189	62094	62053	2e-12	73.1
W. cocos BL16	W. cocos BL16	97.62	42	1	0	54511	54552	62094	62053	2e-12	73.1
W. cocos BL16	W. cocos BL16	97.62	42	1	0	43625	43666	62094	62053	2e-12	73.1
W. cocos BL16	W. cocos BL16	93.88	49	2	1	97296	97344	82325	82278	2e-12	73.1
W. cocos BL16	W. cocos BL16	97.62	42	1	0	62053	62094	85189	85148	2e-12	73.1
W. cocos BL16	W. cocos BL16	97.62	42	1	0	86136	86177	85148	85189	2e-12	73.1
W. cocos BL16	W. cocos BL16	97.62	42	1	0	8709	8750	85189	85148	2e-12	73.1
W. cocos BL16	W. cocos BL16	97.62	42	1	0	85148	85189	86136	86177	2e-12	73.1
W. cocos BL16	W. cocos BL16	100	39	0	0	37865	37903	88048	88086	2e-12	73.1
W. cocos BL16	W. cocos BL16	93.88	49	2	1	82278	82325	97344	97296	2e-12	73.1
W. cocos BL16	W. cocos BL16	88.71	62	3	3	2510	2571	130877	130820	2e-12	73.1
W. cocos BL16	W. cocos BL16	97.56	41	1	0	97304	97344	8709	8749	6e-12	71.3
W. cocos BL16	W. cocos BL16	95.45	44	2	0	51388	51431	39863	39906	6e-12	71.3
W. cocos BL16	W. cocos BL16	95.45	44	2	0	39863	39906	51388	51431	6e-12	71.3
W. cocos BL16	W. cocos BL16	97.56	41	1	0	64412	64452	60482	60522	6e-12	71.3
W. cocos BL16	W. cocos BL16	97.56	41	1	0	97304	97344	62053	62093	6e-12	71.3
W. cocos BL16	W. cocos BL16	97.56	41	1	0	60482	60522	64412	64452	6e-12	71.3
W. cocos BL16	W. cocos BL16	97.56	41	1	0	97304	97344	86177	86137	6e-12	71.3
W. cocos BL16	W. cocos BL16	97.56	41	1	0	8709	8749	97304	97344	6e-12	71.3
W. cocos BL16	W. cocos BL16	97.56	41	1	0	86137	86177	97344	97304	6e-12	71.3
W. cocos BL16	W. cocos BL16	97.56	41	1	0	62053	62093	97304	97344	6e-12	71.3
W. cocos BL16	W. cocos BL16	95.35	43	2	0	62053	62095	8709	8751	2e-11	69.4
W. cocos BL16	W. cocos BL16	90.38	52	5	0	82588	82639	39783	39834	2e-11	69.4
W. cocos BL16	W. cocos BL16	95.45	44	1	1	51385	51427	46123	46166	2e-11	69.4
W. cocos BL16	W. cocos BL16	95.45	44	1	1	46123	46166	51385	51427	2e-11	69.4
W. cocos BL16	W. cocos BL16	100	37	0	0	99085	99121	57200	57236	2e-11	69.4
W. cocos BL16	W. cocos BL16	95.35	43	2	0	8709	8751	62053	62095	2e-11	69.4
W. cocos BL16	W. cocos BL16	90.38	52	5	0	39783	39834	82588	82639	2e-11	69.4
W. cocos BL16	W. cocos BL16	95.35	43	2	0	111159	111201	89702	89660	2e-11	69.4
W. cocos BL16	W. cocos BL16	100	37	0	0	57200	57236	99085	99121	2e-11	69.4
W. cocos BL16	W. cocos BL16	95.35	43	2	0	89660	89702	111201	111159	2e-11	69.4
W. cocos BL16	W. cocos BL16	100	37	0	0	131444	131480	121844	121808	2e-11	69.4
W. cocos BL16	W. cocos BL16	100	37	0	0	121808	121844	131480	131444	2e-11	69.4
W. cocos BL16	W. cocos BL16	95.24	42	2	0	82277	82318	8750	8709	8e-11	67.6
W. cocos BL16	W. cocos BL16	82.5	80	11	3	82531	82608	39609	39687	8e-11	67.6
W. cocos BL16	W. cocos BL16	97.5	40	0	1	55472	55511	43347	43385	8e-11	67.6
W. cocos BL16	W. cocos BL16	97.5	40	0	1	43347	43385	55472	55511	8e-11	67.6
W. cocos BL16	W. cocos BL16	95.24	42	2	0	86136	86177	62094	62053	8e-11	67.6
W. cocos BL16	W. cocos BL16	95.24	42	2	0	86136	86177	82277	82318	8e-11	67.6
W. cocos BL16	W. cocos BL16	95.24	42	2	0	8709	8750	82318	82277	8e-11	67.6
W. cocos BL16	W. cocos BL16	82.5	80	11	3	39609	39687	82531	82608	8e-11	67.6
W. cocos BL16	W. cocos BL16	95.24	42	2	0	62053	62094	86177	86136	8e-11	67.6
W. cocos BL16	W. cocos BL16	95.24	42	2	0	82277	82318	86136	86177	8e-11	67.6
W. cocos BL16	W. cocos BL16	100	35	0	0	20427	20461	3130	3096	3e-10	65.8
W. cocos BL16	W. cocos BL16	100	35	0	0	3096	3130	20461	20427	3e-10	65.8
W. cocos BL16	W. cocos BL16	93.33	45	2	1	43013	43056	39602	39646	3e-10	65.8
W. cocos BL16	W. cocos BL16	93.33	45	2	1	39602	39646	43013	43056	3e-10	65.8
W. cocos BL16	W. cocos BL16	100	35	0	0	127079	127113	99167	99201	3e-10	65.8
W. cocos BL16	W. cocos BL16	93.33	45	2	1	121198	121241	120761	120805	3e-10	65.8
W. cocos BL16	W. cocos BL16	93.33	45	2	1	120761	120805	121198	121241	3e-10	65.8
W. cocos BL16	W. cocos BL16	100	35	0	0	99167	99201	127079	127113	3e-10	65.8
W. cocos BL16	W. cocos BL16	95	40	2	0	127021	127060	49231	49270	1e-09	63.9
W. cocos BL16	W. cocos BL16	100	34	0	0	127078	127111	96284	96317	1e-09	63.9
W. cocos BL16	W. cocos BL16	100	34	0	0	111392	111425	99154	99121	1e-09	63.9
W. cocos BL16	W. cocos BL16	100	34	0	0	99121	99154	111425	111392	1e-09	63.9
W. cocos BL16	W. cocos BL16	100	34	0	0	129531	129564	118536	118569	1e-09	63.9
W. cocos BL16	W. cocos BL16	95	40	2	0	49231	49270	127021	127060	1e-09	63.9
W. cocos BL16	W. cocos BL16	100	34	0	0	96284	96317	127078	127111	1e-09	63.9
W. cocos BL16	W. cocos BL16	100	34	0	0	118536	118569	129531	129564	1e-09	63.9
W. cocos BL16	W. cocos BL16	100	33	0	0	98019	98051	41690	41658	4e-09	62.1
W. cocos BL16	W. cocos BL16	100	33	0	0	134679	134711	52931	52963	4e-09	62.1
W. cocos BL16	W. cocos BL16	92.86	42	3	0	61012	61053	57654	57695	4e-09	62.1
W. cocos BL16	W. cocos BL16	100	33	0	0	2514	2546	57787	57819	4e-09	62.1
W. cocos BL16	W. cocos BL16	100	33	0	0	2514	2546	58372	58404	4e-09	62.1
W. cocos BL16	W. cocos BL16	92.86	42	3	0	57654	57695	61012	61053	4e-09	62.1
W. cocos BL16	W. cocos BL16	100	33	0	0	99167	99199	96285	96317	4e-09	62.1
W. cocos BL16	W. cocos BL16	100	33	0	0	41658	41690	98051	98019	4e-09	62.1
W. cocos BL16	W. cocos BL16	100	33	0	0	96285	96317	99167	99199	4e-09	62.1
W. cocos BL16	W. cocos BL16	89.8	49	4	1	115343	115391	114516	114563	4e-09	62.1
W. cocos BL16	W. cocos BL16	89.8	49	4	1	114516	114563	115343	115391	4e-09	62.1
W. cocos BL16	W. cocos BL16	100	33	0	0	130820	130852	119767	119799	4e-09	62.1
W. cocos BL16	W. cocos BL16	100	33	0	0	134357	134389	130852	130820	4e-09	62.1
W. cocos BL16	W. cocos BL16	100	33	0	0	119767	119799	130820	130852	4e-09	62.1
W. cocos BL16	W. cocos BL16	100	33	0	0	130820	130852	134389	134357	4e-09	62.1
W. cocos BL16	W. cocos BL16	100	33	0	0	52931	52963	134679	134711	4e-09	62.1
W. cocos BL16	W. cocos BL16	100	33	0	0	2514	2546	135311	135343	4e-09	62.1
W. cocos BL16	W. cocos BL16	100	32	0	0	24478	24509	2483	2514	1e-08	60.2
W. cocos BL16	W. cocos BL16	100	32	0	0	119766	119797	2572	2541	1e-08	60.2
W. cocos BL16	W. cocos BL16	100	32	0	0	134359	134390	2541	2572	1e-08	60.2
W. cocos BL16	W. cocos BL16	100	32	0	0	2483	2514	24478	24509	1e-08	60.2
W. cocos BL16	W. cocos BL16	91.11	45	2	2	49643	49686	45842	45885	1e-08	60.2
W. cocos BL16	W. cocos BL16	97.14	35	1	0	97180	97214	46493	46459	1e-08	60.2
W. cocos BL16	W. cocos BL16	91.11	45	2	2	45842	45885	49643	49686	1e-08	60.2
W. cocos BL16	W. cocos BL16	100	32	0	0	91542	91573	57127	57158	1e-08	60.2
W. cocos BL16	W. cocos BL16	94.74	38	2	0	127222	127259	81803	81766	1e-08	60.2
W. cocos BL16	W. cocos BL16	100	32	0	0	57127	57158	91542	91573	1e-08	60.2
W. cocos BL16	W. cocos BL16	97.14	35	1	0	46459	46493	97214	97180	1e-08	60.2
W. cocos BL16	W. cocos BL16	100	32	0	0	2541	2572	119797	119766	1e-08	60.2
W. cocos BL16	W. cocos BL16	94.74	38	2	0	81766	81803	127259	127222	1e-08	60.2
W. cocos BL16	W. cocos BL16	100	32	0	0	2541	2572	134359	134390	1e-08	60.2
W. cocos BL16	W. cocos BL16	100	31	0	0	47935	47965	15008	15038	5e-08	58.4
W. cocos BL16	W. cocos BL16	100	31	0	0	19264	19294	16310	16280	5e-08	58.4
W. cocos BL16	W. cocos BL16	100	31	0	0	16280	16310	19294	19264	5e-08	58.4
W. cocos BL16	W. cocos BL16	100	31	0	0	54798	54828	43029	43059	5e-08	58.4
W. cocos BL16	W. cocos BL16	100	31	0	0	15008	15038	47935	47965	5e-08	58.4
W. cocos BL16	W. cocos BL16	88	50	5	1	55860	55909	53967	54015	5e-08	58.4
W. cocos BL16	W. cocos BL16	100	31	0	0	43029	43059	54798	54828	5e-08	58.4
W. cocos BL16	W. cocos BL16	100	31	0	0	82541	82571	54798	54828	5e-08	58.4
W. cocos BL16	W. cocos BL16	88	50	5	1	53967	54015	55860	55909	5e-08	58.4
W. cocos BL16	W. cocos BL16	100	31	0	0	54798	54828	82541	82571	5e-08	58.4
W. cocos BL16	W. cocos BL16	100	30	0	0	17653	17682	6135	6106	2e-07	56.5
W. cocos BL16	W. cocos BL16	100	30	0	0	6106	6135	17682	17653	2e-07	56.5
W. cocos BL16	W. cocos BL16	100	30	0	0	109804	109833	25307	25336	2e-07	56.5
W. cocos BL16	W. cocos BL16	100	30	0	0	37878	37907	35791	35820	2e-07	56.5
W. cocos BL16	W. cocos BL16	100	30	0	0	116183	116212	37891	37862	2e-07	56.5
W. cocos BL16	W. cocos BL16	96.97	33	1	0	38423	38455	37875	37907	2e-07	56.5
W. cocos BL16	W. cocos BL16	100	30	0	0	35791	35820	37878	37907	2e-07	56.5
W. cocos BL16	W. cocos BL16	96.97	33	1	0	37875	37907	38423	38455	2e-07	56.5
W. cocos BL16	W. cocos BL16	100	30	0	0	49682	49711	43984	44013	2e-07	56.5
W. cocos BL16	W. cocos BL16	96.97	33	1	0	109691	109723	48914	48946	2e-07	56.5
W. cocos BL16	W. cocos BL16	100	30	0	0	43984	44013	49682	49711	2e-07	56.5
W. cocos BL16	W. cocos BL16	100	30	0	0	95642	95671	52934	52963	2e-07	56.5
W. cocos BL16	W. cocos BL16	96.97	33	1	0	67919	67951	65605	65637	2e-07	56.5
W. cocos BL16	W. cocos BL16	96.97	33	1	0	65605	65637	67919	67951	2e-07	56.5
W. cocos BL16	W. cocos BL16	100	30	0	0	52934	52963	95642	95671	2e-07	56.5
W. cocos BL16	W. cocos BL16	100	30	0	0	134682	134711	95642	95671	2e-07	56.5
W. cocos BL16	W. cocos BL16	96.97	33	1	0	48914	48946	109691	109723	2e-07	56.5
W. cocos BL16	W. cocos BL16	100	30	0	0	25307	25336	109804	109833	2e-07	56.5
W. cocos BL16	W. cocos BL16	100	30	0	0	116369	116398	115470	115499	2e-07	56.5
W. cocos BL16	W. cocos BL16	100	30	0	0	37862	37891	116212	116183	2e-07	56.5
W. cocos BL16	W. cocos BL16	100	30	0	0	115470	115499	116369	116398	2e-07	56.5
W. cocos BL16	W. cocos BL16	100	30	0	0	95642	95671	134682	134711	2e-07	56.5
W. cocos BL16	W. cocos BL16	100	29	0	0	71538	71566	6106	6134	6e-07	54.7
W. cocos BL16	W. cocos BL16	100	29	0	0	71538	71566	17682	17654	6e-07	54.7
W. cocos BL16	W. cocos BL16	100	29	0	0	38899	38927	17851	17823	6e-07	54.7
W. cocos BL16	W. cocos BL16	100	29	0	0	17823	17851	38927	38899	6e-07	54.7
W. cocos BL16	W. cocos BL16	100	29	0	0	81426	81454	52005	51977	6e-07	54.7
W. cocos BL16	W. cocos BL16	100	29	0	0	91535	91563	55602	55630	6e-07	54.7
W. cocos BL16	W. cocos BL16	100	29	0	0	6106	6134	71538	71566	6e-07	54.7
W. cocos BL16	W. cocos BL16	100	29	0	0	17654	17682	71566	71538	6e-07	54.7
W. cocos BL16	W. cocos BL16	100	29	0	0	51977	52005	81454	81426	6e-07	54.7
W. cocos BL16	W. cocos BL16	100	29	0	0	55602	55630	91535	91563	6e-07	54.7
W. cocos BL16	W. cocos BL16	100	29	0	0	110202	110230	106292	106320	6e-07	54.7
W. cocos BL16	W. cocos BL16	100	29	0	0	106292	106320	110202	110230	6e-07	54.7
W. cocos BL16	W. cocos BL16	100	29	0	0	117066	117094	110202	110230	6e-07	54.7
W. cocos BL16	W. cocos BL16	96.88	32	1	0	134548	134579	114598	114629	6e-07	54.7
W. cocos BL16	W. cocos BL16	100	29	0	0	110202	110230	117066	117094	6e-07	54.7
W. cocos BL16	W. cocos BL16	96.88	32	1	0	114598	114629	134548	134579	6e-07	54.7
W. cocos BL16	W. cocos BL16	100	28	0	0	38428	38455	35793	35820	2e-06	52.8
W. cocos BL16	W. cocos BL16	100	28	0	0	35793	35820	38428	38455	2e-06	52.8
W. cocos BL16	W. cocos BL16	94.29	35	1	1	54798	54831	39619	39653	2e-06	52.8
W. cocos BL16	W. cocos BL16	94.29	35	1	1	39619	39653	54798	54831	2e-06	52.8
W. cocos BL16	W. cocos BL16	100	28	0	0	75935	75962	63949	63976	2e-06	52.8
W. cocos BL16	W. cocos BL16	100	28	0	0	123413	123440	63949	63976	2e-06	52.8
W. cocos BL16	W. cocos BL16	100	28	0	0	63949	63976	75935	75962	2e-06	52.8
W. cocos BL16	W. cocos BL16	100	28	0	0	63949	63976	123413	123440	2e-06	52.8
B
Query id	Subject id	Identity(%)	Alignment Length	Mismatches	Gap opens	Q. start	Q. end	S. start	S. end	Evalue	Bit Score
W. cocos MD-104 SS10	W. cocos MD-104 SS10	97.62	126	2	1	124718	124842	64271	64396	2e-55	215
W. cocos MD-104 SS10	W. cocos MD-104 SS10	97.62	126	2	1	64271	64396	124718	124842	2e-55	215
W. cocos MD-104 SS10	W. cocos MD-104 SS10	88.13	160	8	2	124619	124778	6296	6444	9e-45	180
W. cocos MD-104 SS10	W. cocos MD-104 SS10	88.13	160	8	2	6296	6444	124619	124778	9e-45	180
W. cocos MD-104 SS10	W. cocos MD-104 SS10	97.44	78	2	0	94049	94126	93653	93730	7e-31	134
W. cocos MD-104 SS10	W. cocos MD-104 SS10	97.44	78	2	0	93653	93730	94049	94126	7e-31	134
W. cocos MD-104 SS10	W. cocos MD-104 SS10	98.55	69	1	0	87633	87701	49959	49891	1e-27	122
W. cocos MD-104 SS10	W. cocos MD-104 SS10	98.51	67	1	0	6522	6588	25	91	2e-26	119
W. cocos MD-104 SS10	W. cocos MD-104 SS10	98.51	67	1	0	25	91	6522	6588	2e-26	119
W. cocos MD-104 SS10	W. cocos MD-104 SS10	93.42	76	5	0	38044	38119	29274	29349	9e-25	113
W. cocos MD-104 SS10	W. cocos MD-104 SS10	93.42	76	5	0	29274	29349	38044	38119	9e-25	113
W. cocos MD-104 SS10	W. cocos MD-104 SS10	88.3	94	11	0	103096	103189	102209	102302	9e-25	113
W. cocos MD-104 SS10	W. cocos MD-104 SS10	88.3	94	11	0	102209	102302	103096	103189	9e-25	113
W. cocos MD-104 SS10	W. cocos MD-104 SS10	98.41	63	1	0	87634	87696	76581	76643	3e-24	111
W. cocos MD-104 SS10	W. cocos MD-104 SS10	98.41	63	1	0	76581	76643	87634	87696	3e-24	111
W. cocos MD-104 SS10	W. cocos MD-104 SS10	82.71	133	12	5	124412	124535	64354	64484	4e-23	108
W. cocos MD-104 SS10	W. cocos MD-104 SS10	82.71	133	12	5	64354	64484	124412	124535	4e-23	108
W. cocos MD-104 SS10	W. cocos MD-104 SS10	96.83	63	2	0	76581	76643	49958	49896	1e-22	106
W. cocos MD-104 SS10	W. cocos MD-104 SS10	82.31	130	14	7	21758	21883	17553	17677	5e-22	104
W. cocos MD-104 SS10	W. cocos MD-104 SS10	82.31	130	14	7	17553	17677	21758	21883	5e-22	104
W. cocos MD-104 SS10	W. cocos MD-104 SS10	100	56	0	0	87633	87688	85937	85992	5e-22	104
W. cocos MD-104 SS10	W. cocos MD-104 SS10	100	56	0	0	85937	85992	87633	87688	5e-22	104
W. cocos MD-104 SS10	W. cocos MD-104 SS10	98.25	57	1	0	26180	26236	43099	43043	7e-21	100
W. cocos MD-104 SS10	W. cocos MD-104 SS10	98.25	57	1	0	85936	85992	49960	49904	7e-21	100
W. cocos MD-104 SS10	W. cocos MD-104 SS10	100	54	0	0	120234	120287	115968	116021	7e-21	100
W. cocos MD-104 SS10	W. cocos MD-104 SS10	100	54	0	0	115968	116021	120234	120287	7e-21	100
W. cocos MD-104 SS10	W. cocos MD-104 SS10	98.18	55	1	0	85938	85992	76581	76635	9e-20	97.1
W. cocos MD-104 SS10	W. cocos MD-104 SS10	98.18	55	1	0	76581	76635	85938	85992	9e-20	97.1
W. cocos MD-104 SS10	W. cocos MD-104 SS10	100	47	0	0	118047	118093	31441	31487	5e-17	87.9
W. cocos MD-104 SS10	W. cocos MD-104 SS10	100	47	0	0	92580	92626	66123	66077	5e-17	87.9
W. cocos MD-104 SS10	W. cocos MD-104 SS10	100	47	0	0	66077	66123	92626	92580	5e-17	87.9
W. cocos MD-104 SS10	W. cocos MD-104 SS10	97.96	49	1	0	95146	95194	21570	21618	2e-16	86.1
W. cocos MD-104 SS10	W. cocos MD-104 SS10	90.91	66	2	3	69965	70026	58631	58696	2e-16	86.1
W. cocos MD-104 SS10	W. cocos MD-104 SS10	90.91	66	2	3	58631	58696	69965	70026	2e-16	86.1
W. cocos MD-104 SS10	W. cocos MD-104 SS10	97.96	49	1	0	21570	21618	95146	95194	2e-16	86.1
W. cocos MD-104 SS10	W. cocos MD-104 SS10	100	45	0	0	58399	58443	43056	43100	7e-16	84.2
W. cocos MD-104 SS10	W. cocos MD-104 SS10	100	45	0	0	43056	43100	58399	58443	7e-16	84.2
W. cocos MD-104 SS10	W. cocos MD-104 SS10	88.06	67	6	2	111061	111126	9810	9875	3e-14	78.7
W. cocos MD-104 SS10	W. cocos MD-104 SS10	88.06	67	6	2	9810	9875	111061	111126	3e-14	78.7
W. cocos MD-104 SS10	W. cocos MD-104 SS10	95.74	47	2	0	95679	95725	32083	32037	1e-13	76.8
W. cocos MD-104 SS10	W. cocos MD-104 SS10	97.73	44	1	0	26180	26223	58442	58399	1e-13	76.8
W. cocos MD-104 SS10	W. cocos MD-104 SS10	100	41	0	0	75898	75938	66082	66122	1e-13	76.8
W. cocos MD-104 SS10	W. cocos MD-104 SS10	97.78	45	0	1	92577	92621	75941	75898	1e-13	76.8
W. cocos MD-104 SS10	W. cocos MD-104 SS10	100	41	0	0	66082	66122	75898	75938	1e-13	76.8
W. cocos MD-104 SS10	W. cocos MD-104 SS10	97.78	45	0	1	75898	75941	92621	92577	1e-13	76.8
W. cocos MD-104 SS10	W. cocos MD-104 SS10	95.74	47	2	0	32037	32083	95725	95679	1e-13	76.8
W. cocos MD-104 SS10	W. cocos MD-104 SS10	100	40	0	0	120341	120380	67076	67037	4e-13	75
W. cocos MD-104 SS10	W. cocos MD-104 SS10	100	40	0	0	67037	67076	120380	120341	4e-13	75
W. cocos MD-104 SS10	W. cocos MD-104 SS10	97.5	40	1	0	103212	103251	20771	20732	2e-11	69.4
W. cocos MD-104 SS10	W. cocos MD-104 SS10	100	37	0	0	44428	44464	27093	27129	2e-11	69.4
W. cocos MD-104 SS10	W. cocos MD-104 SS10	100	37	0	0	27093	27129	44428	44464	2e-11	69.4
W. cocos MD-104 SS10	W. cocos MD-104 SS10	100	37	0	0	122703	122739	79491	79527	2e-11	69.4
W. cocos MD-104 SS10	W. cocos MD-104 SS10	97.5	40	1	0	20732	20771	103251	103212	2e-11	69.4
W. cocos MD-104 SS10	W. cocos MD-104 SS10	93.62	47	2	1	108973	109018	108530	108576	2e-11	69.4
W. cocos MD-104 SS10	W. cocos MD-104 SS10	93.62	47	2	1	108530	108576	108973	109018	2e-11	69.4
W. cocos MD-104 SS10	W. cocos MD-104 SS10	100	37	0	0	79491	79527	122703	122739	2e-11	69.4
W. cocos MD-104 SS10	W. cocos MD-104 SS10	97.44	39	1	0	94922	94960	15889	15927	7e-11	67.6
W. cocos MD-104 SS10	W. cocos MD-104 SS10	100	36	0	0	66008	66043	45115	45080	7e-11	67.6
W. cocos MD-104 SS10	W. cocos MD-104 SS10	100	36	0	0	45080	45115	66043	66008	7e-11	67.6
W. cocos MD-104 SS10	W. cocos MD-104 SS10	97.44	39	1	0	15889	15927	94922	94960	7e-11	67.6
W. cocos MD-104 SS10	W. cocos MD-104 SS10	100	36	0	0	96255	96290	95389	95424	7e-11	67.6
W. cocos MD-104 SS10	W. cocos MD-104 SS10	100	36	0	0	95389	95424	96255	96290	7e-11	67.6
W. cocos MD-104 SS10	W. cocos MD-104 SS10	93.33	45	2	1	20719	20762	17293	17337	3e-10	65.8
W. cocos MD-104 SS10	W. cocos MD-104 SS10	93.33	45	2	1	17293	17337	20719	20762	3e-10	65.8
W. cocos MD-104 SS10	W. cocos MD-104 SS10	100	35	0	0	43310	43344	26236	26202	3e-10	65.8
W. cocos MD-104 SS10	W. cocos MD-104 SS10	100	35	0	0	39289	39323	34745	34779	3e-10	65.8
W. cocos MD-104 SS10	W. cocos MD-104 SS10	100	35	0	0	34745	34779	39289	39323	3e-10	65.8
W. cocos MD-104 SS10	W. cocos MD-104 SS10	100	35	0	0	26202	26236	43344	43310	3e-10	65.8
W. cocos MD-104 SS10	W. cocos MD-104 SS10	100	35	0	0	91653	91687	90557	90523	3e-10	65.8
W. cocos MD-104 SS10	W. cocos MD-104 SS10	100	35	0	0	90523	90557	91687	91653	3e-10	65.8
W. cocos MD-104 SS10	W. cocos MD-104 SS10	100	34	0	0	58869	58902	24861	24828	9e-10	63.9
W. cocos MD-104 SS10	W. cocos MD-104 SS10	100	34	0	0	87662	87695	43325	43358	9e-10	63.9
W. cocos MD-104 SS10	W. cocos MD-104 SS10	100	34	0	0	24828	24861	58902	58869	9e-10	63.9
W. cocos MD-104 SS10	W. cocos MD-104 SS10	100	34	0	0	43325	43358	87662	87695	9e-10	63.9
W. cocos MD-104 SS10	W. cocos MD-104 SS10	97.3	37	1	0	121404	121440	121103	121139	9e-10	63.9
W. cocos MD-104 SS10	W. cocos MD-104 SS10	97.3	37	1	0	121103	121139	121404	121440	9e-10	63.9
W. cocos MD-104 SS10	W. cocos MD-104 SS10	97.22	36	1	0	103177	103212	87311	87276	3e-09	62.1
W. cocos MD-104 SS10	W. cocos MD-104 SS10	97.22	36	1	0	87276	87311	103212	103177	3e-09	62.1
W. cocos MD-104 SS10	W. cocos MD-104 SS10	91.3	46	2	2	116870	116914	103609	103565	3e-09	62.1
W. cocos MD-104 SS10	W. cocos MD-104 SS10	91.3	46	2	2	103565	103609	116914	116870	3e-09	62.1
W. cocos MD-104 SS10	W. cocos MD-104 SS10	97.22	36	1	0	124800	124835	124412	124447	3e-09	62.1
W. cocos MD-104 SS10	W. cocos MD-104 SS10	97.22	36	1	0	124412	124447	124800	124835	3e-09	62.1
W. cocos MD-104 SS10	W. cocos MD-104 SS10	97.14	35	1	0	91689	91723	20886	20920	1e-08	60.2
W. cocos MD-104 SS10	W. cocos MD-104 SS10	97.14	35	1	0	20886	20920	91689	91723	1e-08	60.2
W. cocos MD-104 SS10	W. cocos MD-104 SS10	100	32	0	0	114820	114851	98283	98314	1e-08	60.2
W. cocos MD-104 SS10	W. cocos MD-104 SS10	100	32	0	0	98283	98314	114820	114851	1e-08	60.2
W. cocos MD-104 SS10	W. cocos MD-104 SS10	100	31	0	0	123990	124020	23519	23549	4e-08	58.4
W. cocos MD-104 SS10	W. cocos MD-104 SS10	100	31	0	0	23519	23549	123990	124020	4e-08	58.4
W. cocos MD-104 SS10	W. cocos MD-104 SS10	100	30	0	0	89719	89748	7199	7228	2e-07	56.5
W. cocos MD-104 SS10	W. cocos MD-104 SS10	94.59	37	0	1	103213	103249	17343	17309	2e-07	56.5
W. cocos MD-104 SS10	W. cocos MD-104 SS10	100	30	0	0	119537	119566	29642	29671	2e-07	56.5
W. cocos MD-104 SS10	W. cocos MD-104 SS10	100	30	0	0	7199	7228	89719	89748	2e-07	56.5
W. cocos MD-104 SS10	W. cocos MD-104 SS10	100	30	0	0	112277	112306	94849	94820	2e-07	56.5
W. cocos MD-104 SS10	W. cocos MD-104 SS10	94.59	37	0	1	17309	17343	103249	103213	2e-07	56.5
W. cocos MD-104 SS10	W. cocos MD-104 SS10	100	30	0	0	94820	94849	112306	112277	2e-07	56.5
W. cocos MD-104 SS10	W. cocos MD-104 SS10	100	30	0	0	29642	29671	119537	119566	2e-07	56.5
W. cocos MD-104 SS10	W. cocos MD-104 SS10	96.88	32	1	0	66078	66109	15427	15396	5e-07	54.7
W. cocos MD-104 SS10	W. cocos MD-104 SS10	96.88	32	1	0	92594	92625	15396	15427	5e-07	54.7
W. cocos MD-104 SS10	W. cocos MD-104 SS10	96.88	32	1	0	15396	15427	66109	66078	5e-07	54.7
W. cocos MD-104 SS10	W. cocos MD-104 SS10	96.88	32	1	0	15396	15427	92594	92625	5e-07	54.7
W. cocos MD-104 SS10	W. cocos MD-104 SS10	100	28	0	0	83141	83168	1475	1502	2e-06	52.8
W. cocos MD-104 SS10	W. cocos MD-104 SS10	100	28	0	0	37741	37768	9262	9235	2e-06	52.8
W. cocos MD-104 SS10	W. cocos MD-104 SS10	100	28	0	0	37664	37691	17598	17571	2e-06	52.8
W. cocos MD-104 SS10	W. cocos MD-104 SS10	100	28	0	0	37664	37691	21803	21776	2e-06	52.8
W. cocos MD-104 SS10	W. cocos MD-104 SS10	100	28	0	0	21776	21803	37691	37664	2e-06	52.8
W. cocos MD-104 SS10	W. cocos MD-104 SS10	100	28	0	0	17571	17598	37691	37664	2e-06	52.8
W. cocos MD-104 SS10	W. cocos MD-104 SS10	100	28	0	0	9235	9262	37768	37741	2e-06	52.8
W. cocos MD-104 SS10	W. cocos MD-104 SS10	100	28	0	0	111102	111129	46921	46948	2e-06	52.8
W. cocos MD-104 SS10	W. cocos MD-104 SS10	100	28	0	0	79526	79553	76518	76545	2e-06	52.8
W. cocos MD-104 SS10	W. cocos MD-104 SS10	100	28	0	0	76518	76545	79526	79553	2e-06	52.8
W. cocos MD-104 SS10	W. cocos MD-104 SS10	100	28	0	0	1475	1502	83141	83168	2e-06	52.8
W. cocos MD-104 SS10	W. cocos MD-104 SS10	100	28	0	0	46921	46948	111102	111129	2e-06	52.8
