# Supplementary material for: Characterization of Two Mitochondrial Genomes and Gene Expression Analysis Reveal Clues for Variations, Evolution, and Large-Sclerotium Formation in Medical Fungus Wolfiporia cocos
Source: Front Microbiol. 2020 Aug 4;11:1804. doi: 10.3389/fmicb.2020.01804 (PMC7417453; doi:10.3389/fmicb.2020.01804)
Supplement: Supplementary file 7 [file Table_7.XLSX]

## Sheet: Sheet1
Table S7 Tandem repeats in the mitogenomes of Polyporales species
Species Name	Indices	Period Size	Copy Number	Consensus Size	Percent Matches	Percent Indels	Score	A	C	G	T	Entropy (0-2)	Repeat motif
W. cocos BL16	11304--11350	24	2	24	83	8	60	27	0	12	59	1.34	AGATTTGATATTAGATTTATTTTG
W. cocos BL16	23465--23518	6	9	6	89	0	81	29	3	16	50	1.63	TATTGA
W. cocos BL16	26696--26745	21	2.4	21	83	6	57	22	0	12	66	1.24	TTTGTTTAATTTAGTAAATAT
W. cocos BL16	26719--26772	27	2	26	92	3	90	22	0	11	66	1.22	TGTTTAATTTAGTTATATTTTGTTTA
W. cocos BL16	27902--27963	28	2.2	28	94	5	108	41	11	6	40	1.66	AATTTAGGATCTACATTCTTTTACAAAA
W. cocos BL16	31453--31489	17	2.2	17	86	13	51	70	2	2	24	1.14	AAAAATAATAGTTAAAT
W. cocos BL16	43675--43798	45	2.8	44	81	7	144	23	26	18	31	1.97	AATGTCGCTACGCTCGGTTAGTAACTACGTTACCACAGCTCTTG
W. cocos BL16	47486--47523	18	2.1	19	90	5	60	26	2	7	63	1.35	TTAAATTTGTTATTCTTAT
W. cocos BL16	49450--49483	9	3.8	9	92	0	50	35	11	0	52	1.38	TTCTAATAA
W. cocos BL16	51101--51139	6	6.5	6	93	0	69	66	15	0	17	1.25	ACAAAT
W. cocos BL16	57264--57290	5	5.4	5	100	0	54	81	18	0	0	0.69	AAACA
W. cocos BL16	67370--67407	6	6.3	6	96	0	67	65	31	0	2	1.06	AAAACC
W. cocos BL16	71484--71509	10	2.6	10	100	0	52	0	30	23	46	1.53	TTGGTTCCCC
W. cocos BL16	85814--85847	18	2	18	88	11	54	32	5	8	52	1.56	CTTTTTTAGTTAAATGAA
W. cocos BL16	89556--89603	8	5.9	8	92	2	78	14	47	22	14	1.81	CTGGACCC
W. cocos BL16	91898--91931	6	5.7	6	100	0	68	50	14	0	35	1.44	TATAAC
W. cocos BL16	105991--106032	15	2.8	15	96	0	75	38	0	21	40	1.53	ATTAGGAAGATTATT
W. cocos BL16	107776--107804	7	4.1	7	100	0	58	13	31	27	27	1.94	CCGTTGA
W. cocos BL16	107940--107998	23	2.6	23	91	0	91	25	22	25	27	2	CCGAAGCTATTTGAGACCGTTGA
W. cocos BL16	110537--110572	5	7.2	5	100	0	72	38	19	41	0	1.52	GGACA
W. cocos BL16	112657--112684	7	4	7	100	0	56	14	42	0	42	1.45	TCACCTT
W. cocos BL16	121238--121288	6	8.2	6	97	2	84	49	19	0	31	1.49	ATTAAC
W. cocos BL16	121329--121401	8	9.1	8	98	0	137	73	13	0	12	1.09	ACAAAATA
W. cocos BL16	122013--122046	8	4.3	8	100	0	68	11	11	11	64	1.5	TTATGTCT
W. cocos BL16	126858--126915	7	8.3	7	100	0	116	27	43	13	15	1.85	CTACCGA
W. cocos BL16	127817--127860	20	2.2	20	83	0	52	34	11	11	43	1.77	TTAGTATTAACAATACTTAC
W. cocos BL16	131325--131370	18	2.4	19	82	7	58	69	21	0	8	1.15	AAACCAAAACAAATAAAAT
W. cocos BL16	132182--132228	7	6.7	7	100	0	94	29	12	0	57	1.36	TATATCT
W. cocos MD-104 SS10	23079--23116	18	2.1	19	90	5	60	26	2	7	63	1.35	TTAAATTTGTTATTCTTAT
W. cocos MD-104 SS10	25216--25292	28	2.8	28	92	4	120	22	23	19	35	1.96	TACTCTGGGATTTCTATCGTAAAGCCCG
W. cocos MD-104 SS10	50365--50396	6	5.3	6	96	0	55	65	31	0	3	1.08	AAAACC
W. cocos MD-104 SS10	55949--55974	10	2.6	10	100	0	52	0	30	23	46	1.53	TTGGTTCCCC
W. cocos MD-104 SS10	62012--62044	14	2.4	14	100	0	66	48	0	12	39	1.4	ATTATATGATAAGA
W. cocos MD-104 SS10	66505--66544	10	4	10	100	0	80	0	40	20	40	1.52	TGGTTCCCTC
W. cocos MD-104 SS10	71939--71978	8	4.9	8	90	3	62	15	47	22	15	1.82	CTGGACCC
W. cocos MD-104 SS10	74229--74268	6	6.7	6	100	0	80	50	15	0	35	1.44	TATAAC
W. cocos MD-104 SS10	87887--87934	23	2.1	23	96	0	87	27	29	27	16	1.97	CCGAAGCTATAGCAGACCGTTGA
W. cocos MD-104 SS10	90444--90479	5	7.2	5	100	0	72	38	19	41	0	1.52	GGACA
W. cocos MD-104 SS10	93363--93418	7	8	7	100	0	112	14	42	0	42	1.45	TCACCTT
W. cocos MD-104 SS10	96833--96871	14	2.8	13	88	7	51	12	0	12	74	1.08	TGGTTTTTTTATT
W. cocos MD-104 SS10	109015--109058	6	7.2	6	97	2	79	50	18	0	31	1.47	ATTAAC
W. cocos MD-104 SS10	109702--109735	8	4.3	8	100	0	68	11	11	11	64	1.5	TTATGTCT
W. cocos MD-104 SS10	114544--114608	7	9.3	7	100	0	130	27	43	13	15	1.85	CTACCGA
W. cocos MD-104 SS10	115413--115456	20	2.2	20	83	0	52	34	11	11	43	1.77	TTAGTATTAACAATACTTAC
W. cocos MD-104 SS10	117848--117893	18	2.4	19	82	7	58	69	21	0	8	1.15	AAACCAAAACAAATAAAAT
W. cocos MD-104 SS10	119310--119343	9	3.8	9	92	0	50	35	11	0	52	1.38	TTCTAATAA
W. cocos MD-104 SS10	122767--122793	5	5.4	5	100	0	54	81	18	0	0	0.69	AAACA
