# Supplementary material for: Characterization of Two Mitochondrial Genomes and Gene Expression Analysis Reveal Clues for Variations, Evolution, and Large-Sclerotium Formation in Medical Fungus Wolfiporia cocos
Source: Front Microbiol. 2020 Aug 4;11:1804. doi: 10.3389/fmicb.2020.01804 (PMC7417453; doi:10.3389/fmicb.2020.01804)
Supplement: Supplementary file 8 [file Table_8.XLSX]

## Sheet: Sheet1
Table S8 Repeats detected by RPuter in Wolfiporia cocos
A: W. cocos BL16, B: W. cocos MD-104 SS10
A
1st repeat length	Starting position	Match direction	2nd repeat length	Starting position	E-value
87	58361	F	87	135300	2.16e-43
82	15635	F	82	24023	2.21e-40
82	57777	F	82	58362	2.21e-40
82	57777	F	82	135301	2.21e-40
69	43944	F	69	135388	1.49e-32
65	51186	F	65	114348	3.8e-30
58	121328	F	58	121336	6.23e-26
57	38692	F	57	53782	2.49e-25
55	30632	F	55	86886	3.99e-24
54	44680	F	54	128365	1.6e-23
51	106272	F	51	117046	1.02e-21
51	126857	F	51	126864	1.02e-21
50	121328	F	50	121344	4.08e-21
49	37284	P	49	45638	1.63e-20
44	44012	F	44	120395	1.67e-17
44	126857	F	44	126871	1.67e-17
43	8707	P	43	86135	6.69e-17
43	43624	F	43	85147	6.69e-17
42	17909	P	42	45931	2.68e-16
42	43624	F	42	54510	2.68e-16
42	43625	P	42	97302	2.68e-16
42	54510	F	42	85147	2.68e-16
42	62052	P	42	82276	2.68e-16
42	85148	P	42	97302	2.68e-16
42	121328	F	42	121352	2.68e-16
41	8712	F	41	56059	1.07e-15
41	54511	P	41	97303	1.07e-15
40	43022	F	40	82534	4.28e-15
40	43629	F	40	82281	4.28e-15
40	45934	F	40	51241	4.28e-15
40	132181	F	40	132188	4.28e-15
39	17909	P	39	51241	1.71e-14
39	37864	F	39	88047	1.71e-14
39	39861	F	39	46125	1.71e-14
38	56059	P	38	86135	6.85e-14
38	82281	F	38	85152	6.85e-14
38	82281	P	38	97302	6.85e-14
38	112918	F	38	113297	6.85e-14
37	43629	P	37	62052	2.74e-13
37	54244	F	37	57420	2.74e-13
37	54515	P	37	62052	2.74e-13
37	54515	F	37	82281	2.74e-13
37	57199	F	37	99084	2.74e-13
37	62052	P	37	85152	2.74e-13
37	62052	F	37	97303	2.74e-13
37	121807	P	37	131443	2.74e-13
37	126857	F	37	126878	2.74e-13
36	15428	F	36	15816	1.1e-12
36	43349	F	36	55475	1.1e-12
36	54590	F	36	116274	1.1e-12
36	60486	F	36	64416	1.1e-12
36	97250	F	36	107649	1.1e-12
35	3095	P	35	20426	4.39e-12
35	61842	F	35	101791	4.39e-12
35	99166	F	35	127078	4.39e-12
35	110537	R	35	110537	4.39e-12
34	13010	F	34	73931	1.75e-11
34	23469	C	34	91897	1.75e-11
34	96283	F	34	127077	1.75e-11
34	99120	P	34	111391	1.75e-11
34	118535	F	34	129530	1.75e-11
34	119765	P	34	134356	1.75e-11
34	121328	F	34	121360	1.75e-11
33	2513	F	33	57786	7.02e-11
33	2513	F	33	58371	7.02e-11
33	2513	F	33	135310	7.02e-11
33	13036	F	33	107677	7.02e-11
33	23464	F	33	23470	7.02e-11
33	23464	C	33	91898	7.02e-11
33	39793	F	33	82598	7.02e-11
33	41657	P	33	98018	7.02e-11
33	52930	F	33	134678	7.02e-11
33	75929	F	33	123407	7.02e-11
33	81641	P	33	131295	7.02e-11
33	96284	F	33	99166	7.02e-11
33	119766	F	33	130819	7.02e-11
33	130819	P	33	134356	7.02e-11
33	132181	F	33	132195	7.02e-11
32	2482	F	32	24477	2.81e-10
32	2540	P	32	119765	2.81e-10
32	2540	F	32	134358	2.81e-10
32	57126	F	32	91541	2.81e-10
32	71480	R	32	71480	2.81e-10
32	110536	R	32	110536	2.81e-10
32	120760	F	32	121197	2.81e-10
32	121250	F	32	121256	2.81e-10
31	2540	P	31	130819	1.12e-09
31	15007	F	31	47934	1.12e-09
31	16279	P	31	19263	1.12e-09
31	24614	F	31	79444	1.12e-09
31	43028	F	31	54797	1.12e-09
31	46462	P	31	97179	1.12e-09
31	46529	F	31	53921	1.12e-09
31	49239	F	31	127029	1.12e-09
31	53966	F	31	55859	1.12e-09
31	54797	F	31	82540	1.12e-09
31	110536	F	31	110541	1.12e-09
30	6105	P	30	17652	4.49e-09
30	25306	F	30	109803	4.49e-09
30	35790	F	30	37877	4.49e-09
30	37861	P	30	116182	4.49e-09
30	43983	F	30	49681	4.49e-09
30	48915	F	30	118949	4.49e-09
30	49681	F	30	135427	4.49e-09
30	52933	F	30	95641	4.49e-09
30	54524	F	30	86149	4.49e-09
30	67371	R	30	67371	4.49e-09
30	95641	F	30	134681	4.49e-09
30	110542	R	30	110542	4.49e-09
30	115469	F	30	116368	4.49e-09
30	126857	F	30	126885	4.49e-09
29	5954	F	29	134010	1.8e-08
29	6105	F	29	71537	1.8e-08
29	8707	P	29	54524	1.8e-08
29	17653	P	29	71537	1.8e-08
29	17822	P	29	38898	1.8e-08
29	24157	F	29	79875	1.8e-08
29	24646	F	29	79476	1.8e-08
29	30656	F	29	75930	1.8e-08
29	30656	F	29	123408	1.8e-08
29	39617	F	29	43027	1.8e-08
29	39617	F	29	82539	1.8e-08
29	39862	F	29	51387	1.8e-08
29	45841	F	29	49642	1.8e-08
29	46126	F	29	51387	1.8e-08
29	51976	P	29	81425	1.8e-08
29	55601	F	29	91534	1.8e-08
29	57657	F	29	61015	1.8e-08
29	65608	F	29	67922	1.8e-08
29	75930	F	29	86910	1.8e-08
29	76058	F	29	87034	1.8e-08
29	76085	F	29	123556	1.8e-08
29	81774	P	29	127221	1.8e-08
29	86910	F	29	123408	1.8e-08
29	106291	F	29	110201	1.8e-08
29	110201	F	29	117065	1.8e-08
29	114518	F	29	115346	1.8e-08
28	5996	F	28	134052	7.19e-08
28	8708	P	28	43638	7.19e-08
28	8708	F	28	62052	7.19e-08
28	8708	P	28	82290	7.19e-08
28	8708	P	28	85161	7.19e-08
28	8708	F	28	97303	7.19e-08
28	15883	F	28	24259	7.19e-08
28	23475	C	28	91897	7.19e-08
28	35792	F	28	38427	7.19e-08
28	37879	F	28	38427	7.19e-08
28	39618	F	28	54797	7.19e-08
28	43638	F	28	86149	7.19e-08
28	48918	F	28	109695	7.19e-08
28	62052	P	28	86149	7.19e-08
28	63948	F	28	75934	7.19e-08
28	63948	F	28	123412	7.19e-08
28	67369	R	28	67369	7.19e-08
28	75981	F	28	123452	7.19e-08
28	76053	F	28	123524	7.19e-08
28	82290	F	28	86149	7.19e-08
28	85161	F	28	86149	7.19e-08
28	86149	P	28	97303	7.19e-08
28	89674	P	28	111158	7.19e-08
28	91897	F	28	91903	7.19e-08
28	114601	F	28	134551	7.19e-08
27	6246	P	27	98189	2.87e-07
27	23464	F	27	23476	2.87e-07
27	23464	C	27	91904	2.87e-07
27	39062	F	27	115216	2.87e-07
27	49721	P	27	60491	2.87e-07
27	49721	P	27	64421	2.87e-07
27	51674	P	27	131839	2.87e-07
27	53693	P	27	130333	2.87e-07
27	55436	F	27	114095	2.87e-07
27	57263	R	27	57263	2.87e-07
27	88047	P	27	116182	2.87e-07
27	94005	P	27	119785	2.87e-07
27	109695	F	27	118952	2.87e-07
27	110536	R	27	110536	2.87e-07
26	3628	P	26	13659	1.15e-06
26	7672	F	26	108406	1.15e-06
26	15918	F	26	24294	1.15e-06
26	23733	F	26	24587	1.15e-06
26	35790	F	26	88060	1.15e-06
26	37075	P	26	82469	1.15e-06
26	52870	P	26	74371	1.15e-06
26	64016	F	26	86953	1.15e-06
26	67369	F	26	67375	1.15e-06
26	72982	P	26	125276	1.15e-06
26	73930	F	26	97251	1.15e-06
26	73930	F	26	107650	1.15e-06
26	89555	F	26	89563	1.15e-06
26	110536	F	26	110546	1.15e-06
26	121250	F	26	121262	1.15e-06
26	121328	F	26	121368	1.15e-06
26	122012	F	26	122020	1.15e-06
26	132181	F	26	132202	1.15e-06
25	3629	P	25	51066	4.6e-06
25	9800	P	25	59288	4.6e-06
25	13010	F	25	97252	4.6e-06
25	13010	F	25	107651	4.6e-06
25	13659	F	25	51066	4.6e-06
25	15212	F	25	15679	4.6e-06
25	15212	F	25	24067	4.6e-06
25	17030	P	25	53133	4.6e-06
25	22030	P	25	43637	4.6e-06
25	22030	P	25	54523	4.6e-06
25	22030	F	25	62056	4.6e-06
25	22030	P	25	82289	4.6e-06
25	22030	P	25	85160	4.6e-06
25	22030	F	25	97307	4.6e-06
25	22349	R	25	22349	4.6e-06
25	30660	F	25	63948	4.6e-06
25	37076	F	25	46468	4.6e-06
25	37076	P	25	97179	4.6e-06
25	39607	F	25	82316	4.6e-06
25	45817	P	25	54682	4.6e-06
25	46468	P	25	82469	4.6e-06
25	48751	F	25	53116	4.6e-06
25	63948	F	25	86914	4.6e-06
25	81456	F	25	96606	4.6e-06
25	81876	P	25	109877	4.6e-06
25	82232	P	25	109878	4.6e-06
25	82469	F	25	97179	4.6e-06
25	90827	F	25	134122	4.6e-06
25	106272	F	25	116169	4.6e-06
25	110547	R	25	110547	4.6e-06
25	115766	P	25	135481	4.6e-06
25	116169	F	25	117046	4.6e-06
B
1st repeat length	Starting position	Match direction	2nd repeat length	Starting position	E-value
112	64284	F	112	124730	1.63e-58
82	6295	F	82	124618	1.87e-40
61	24	F	61	6521	8.24e-28
58	114543	F	58	114550	5.28e-26
56	85936	F	56	87632	8.44e-25
55	17552	F	55	21757	3.38e-24
54	115967	F	54	120233	1.35e-23
51	114543	F	51	114557	8.64e-22
49	93362	F	49	93369	1.38e-20
47	31440	F	47	118046	2.21e-19
47	66076	P	47	92579	2.21e-19
45	43055	F	45	58398	3.54e-18
44	114543	F	44	114564	1.42e-17
43	49917	P	43	85935	5.67e-17
43	102208	F	43	103095	5.67e-17
42	49917	P	42	87632	2.27e-16
42	93362	F	42	93376	2.27e-16
41	21577	F	41	95153	9.06e-16
41	66081	F	41	75897	9.06e-16
41	75897	P	41	92580	9.06e-16
40	67036	P	40	120340	3.63e-15
38	93652	F	38	94048	5.8e-14
37	27092	F	37	44427	2.32e-13
37	79490	F	37	122702	2.32e-13
37	114543	F	37	114571	2.32e-13
36	45079	P	36	66007	9.28e-13
36	49922	P	36	76580	9.28e-13
36	58660	F	36	69990	9.28e-13
36	76580	F	36	85937	9.28e-13
36	76580	F	36	87633	9.28e-13
36	95388	F	36	96254	9.28e-13
35	26201	P	35	43309	3.71e-12
35	34744	F	35	39288	3.71e-12
35	90444	R	35	90444	3.71e-12
35	90522	P	35	91652	3.71e-12
35	93362	F	35	93383	3.71e-12
34	15888	F	34	94921	1.49e-11
34	24827	P	34	58868	1.49e-11
34	32036	P	34	95691	1.49e-11
34	43324	F	34	87661	1.49e-11
34	74228	F	34	74234	1.49e-11
34	108529	F	34	108972	1.49e-11
33	20731	P	33	103218	5.94e-11
33	26179	P	33	43066	5.94e-11
33	26179	P	33	58409	5.94e-11
32	55945	R	32	55945	2.38e-10
32	90443	R	32	90443	2.38e-10
32	98282	F	32	114819	2.38e-10
32	103564	P	32	116882	2.38e-10
32	109020	F	32	109026	2.38e-10
31	23518	F	31	123989	9.51e-10
31	87275	P	31	103181	9.51e-10
31	90443	F	31	90448	9.51e-10
30	7198	F	30	89718	3.8e-09
30	29641	F	30	119536	3.8e-09
30	66504	F	30	66514	3.8e-09
30	90449	R	30	90449	3.8e-09
30	94819	P	30	112276	3.8e-09
30	114543	F	30	114578	3.8e-09
29	9846	F	29	111097	1.52e-08
29	17308	F	29	20733	1.52e-08
29	17308	P	29	103220	1.52e-08
29	29279	F	29	38049	1.52e-08
29	64353	F	29	124411	1.52e-08
29	124411	F	29	124799	1.52e-08
28	1474	F	28	83140	6.08e-08
28	9234	P	28	37740	6.08e-08
28	15399	P	28	66077	6.08e-08
28	15399	F	28	92597	6.08e-08
28	17570	P	28	37663	6.08e-08
28	20892	F	28	91695	6.08e-08
28	21775	P	28	37663	6.08e-08
28	29321	F	28	38091	6.08e-08
28	46920	F	28	111101	6.08e-08
28	74228	F	28	74240	6.08e-08
28	76517	F	28	79525	6.08e-08
28	93362	F	28	93390	6.08e-08
28	121102	F	28	121403	6.08e-08
27	14852	F	27	15400	2.43e-07
27	14852	P	27	66077	2.43e-07
27	14852	F	27	92598	2.43e-07
27	43324	F	27	85965	2.43e-07
27	46108	P	27	76514	2.43e-07
27	89610	F	27	106739	2.43e-07
27	90443	R	27	90443	2.43e-07
27	104634	F	27	108171	2.43e-07
27	122766	R	27	122766	2.43e-07
26	16537	P	26	115450	9.73e-07
26	19483	P	26	59844	9.73e-07
26	39736	F	26	88344	9.73e-07
26	49890	P	26	87675	9.73e-07
26	49931	P	26	58373	9.73e-07
26	58373	F	26	76581	9.73e-07
26	58373	F	26	85938	9.73e-07
26	58373	F	26	87634	9.73e-07
26	58655	F	26	101731	9.73e-07
26	76617	F	26	87670	9.73e-07
26	90443	F	26	90453	9.73e-07
26	109020	F	26	109032	9.73e-07
26	109701	F	26	109709	9.73e-07
25	1985	P	25	44403	3.89e-06
25	6339	F	25	124195	3.89e-06
25	9850	F	25	46920	3.89e-06
25	14483	P	25	118745	3.89e-06
25	14717	F	25	98681	3.89e-06
25	15785	F	25	121415	3.89e-06
25	19365	P	25	77318	3.89e-06
25	29381	F	25	45082	3.89e-06
25	29381	P	25	66015	3.89e-06
25	30760	F	25	35265	3.89e-06
25	43333	F	25	76617	3.89e-06
25	90454	R	25	90454	3.89e-06
25	108190	F	25	119565	3.89e-06
25	124195	F	25	124662	3.89e-06
F: forward repeat; R: reverse repeat; P: palindromic repeat; C: Complementary repeat
