# Supplementary material for: Characterization of Two Mitochondrial Genomes and Gene Expression Analysis Reveal Clues for Variations, Evolution, and Large-Sclerotium Formation in Medical Fungus Wolfiporia cocos
Source: Front Microbiol. 2020 Aug 4;11:1804. doi: 10.3389/fmicb.2020.01804 (PMC7417453; doi:10.3389/fmicb.2020.01804)
Supplement: Supplementary file 9 [file Table_9.XLSX]

## Sheet: Sheet1
Table S9 Local BLAST between mitogenomes and its respective nuclear genomes of Wolfiporia cocos
A: W. cocos BL16, B: W. cocos MD-104 SS10
A
Query id	Subject id	Identity(%)	Alignment Length	Mismatches	Gap opens	Q. start	Q. end	Location in the mitogenome of W. cocos BL16	S. start	S. end	Evalue	Bit Score
W. cocos BL16	Contig00004	99.27	412	2	1	87410	87820	intergnetic region between orf24 and cox1	535801	536212	0	743
W. cocos BL16	Contig00009	96.96	427	8	4	125840	126263	rns	3295532	3295956	0	712
W. cocos BL16	Contig00009	99.43	175	1	0	105584	105758	orf28	3295524	3295350	9e-84	318
W. cocos BL16	Contig00009	96.39	83	2	1	28135	28216	rnl	1769724	1769806	1e-28	135
W. cocos BL16	Contig00019	95.71	233	7	3	60866	61096	cox2	128345	128576	7e-100	372
W. cocos BL16	Contig00019	98	150	3	0	73032	73181	intergenetic region between orf20 and orf21	128199	128348	2e-66	261
W. cocos BL16	Contig00019	97.78	45	1	0	72170	72214	orf20	126831	126875	2e-11	78.7
W. cocos BL16	Contig00001	94.06	202	11	1	110609	110810	intergenetic region between atp8 and orf30	4625932	4626132	7e-80	305
W. cocos BL16	Contig00001	98.53	68	1	0	4008	4075	orf3	4992997	4993064	3e-24	121
W. cocos BL16	Contig00001	90.79	76	5	2	3808	3882	intergenetic region between orf2 and orf3	4993044	4993118	4e-18	100
W. cocos BL16	Contig00003	100	110	0	0	40646	40755	nad6	2682191	2682082	3e-49	204
W. cocos BL16	Contig00010	100	104	0	0	20165	20268	intergenetic region between orf8 and orf9	2562765	2562662	6e-46	193
W. cocos BL16	Contig00010	96.88	64	2	0	876	939	orf1	532951	532888	2e-20	108
W. cocos BL16	Contig00010	97.44	39	0	1	12829	12866	intergenetic region between trnI-GAU and orf6	532891	532853	1e-07	65.8
W. cocos BL16	Contig00008	100	81	0	0	43075	43155	orf11	1652845	1652925	3e-33	150
W. cocos BL16	Contig00008	98.59	71	1	0	49253	49323	orf13	1652926	1652996	6e-26	126
W. cocos BL16	Contig00008	98.44	64	1	0	124584	124647	rns	394180	394243	5e-22	113
W. cocos BL16	Contig00008	98.39	62	0	1	108934	108995	intergenetic region between orf29 and trnE-UUC	394125	394185	2e-20	108
W. cocos BL16	Contig00002	100	77	0	0	23628	23704	rnl	3796215	3796139	6e-31	143
W. cocos BL16	Contig00002	100	49	0	0	96438	96486	intergenetic region between orf26 and orf27	3674794	3674842	2e-15	91.6
W. cocos BL16	Contig00005	98.73	79	0	1	68323	68401	nad5	2590859	2590782	7e-30	139
W. cocos BL16	Contig00005	96	50	1	1	18454	18502	orf7	2935272	2935223	5e-12	80.5
W. cocos BL16	Contig00011	97.87	47	1	0	101084	101130	intergenetic region between orf26 and orf27	818213	818259	1e-12	82.4
W. cocos BL16	Contig00011	100	42	0	0	101128	101169	intergenetic region between orf26 and orf27	818527	818568	2e-11	78.7
B
Query id	Subject id	Identity(%)	Alignment Length	Mismatches	Gap opens	Q. start	Q. end	Location in the mitogenome of W. cocos MD-104 SS10	S. start	S. end	Evalue	Bit Score
W. cocos MD-104 SS10	scaffold_17	100	117	0	0	37442	37558	intergenetic region between orf10 and trnR-UCU	993209	993325	3e-53	217
W. cocos MD-104 SS10	scaffold_6	98.95	95	1	0	8160	8254	rnl	1364730	1364824	2e-39	171
W. cocos MD-104 SS10	scaffold_6	88.81	143	6	1	74759	74901	cox1	1364597	1364729	3e-38	167
W. cocos MD-104 SS10	scaffold_113	86.46	96	12	1	102796	102891	intergenetic region between orf28 and orf29	571	665	2e-19	104
W. cocos MD-104 SS10	scaffold_113	86.46	96	12	1	102796	102891	intergenetic region between orf28 and orf29	3016	3110	2e-19	104
W. cocos MD-104 SS10	scaffold_113	86.17	94	11	2	102209	102302	intergenetic region between orf28 and orf29	192	283	3e-18	100
W. cocos MD-104 SS10	scaffold_113	86.17	94	11	2	102209	102302	intergenetic region between orf28 and orf29	2637	2728	3e-18	100
W. cocos MD-104 SS10	scaffold_113	92.98	57	4	0	102209	102265	intergenetic region between orf28 and orf29	805	861	3e-13	84.2
W. cocos MD-104 SS10	scaffold_113	92.98	57	4	0	102209	102265	intergenetic region between orf28 and orf29	3250	3306	3e-13	84.2
W. cocos MD-104 SS10	scaffold_11	97.92	48	1	0	38305	38352	cob	1914415	1914368	3e-13	84.2
W. cocos MD-104 SS10	scaffold_10	100	35	0	0	60444	60478	nad4L	390097	390131	1e-07	65.8
