# Supplementary material for: Characterization of Two Mitochondrial Genomes and Gene Expression Analysis Reveal Clues for Variations, Evolution, and Large-Sclerotium Formation in Medical Fungus Wolfiporia cocos
Source: Front Microbiol. 2020 Aug 4;11:1804. doi: 10.3389/fmicb.2020.01804 (PMC7417453; doi:10.3389/fmicb.2020.01804)
Supplement: Supplementary file 10 [file Table_10.XLSX]

## Sheet: Sheet1
Table S10 Gene expression levels in different sclerotium-developmental stages
Gene type	Gene name	Start	Stop	Conserved domain	Mycelia in the bark of pine log	Initial stage of sclerotial formation	Developmental stage of sclerotial formation)	Total TPM
Genes for respiratory chain complexes	atp9	15542	15676	ATP synthase, membrane-bound Fo/Vo/Ao complexes, subunit c	0	172960	76369.7	249329
	nad4L	77260	78794	NADH-ubiquinone/plastoquinone oxidoreductase chain 4L	0	117927	0	117927
	nad3	83157	83522	NADH-ubiquinone/plastoquinone oxidoreductase, chain 3	0	63796.6	0	63796.6
	atp8	109581	109736	Fungal ATP synthase protein 8 (A6L)	0	40820.9	0	40820.907 (median)
	nad6	40350	40784		0	24398.7	23700.9	48099.7
	atp6ᵇ	56305	57075	ATP synthase A chain	0	27531.6	40116.4	67648
	cox2	60742	67257	Cytochrome c oxidase subunit II	0	7950.14	4826.74	12776.9
	cox1	90123	108958	Cytochrome c oxidase subunits	16973.1	74918.4	6738.51	98629.9
	nad5	68177	76479	NADH dehydrogenase subunit 5	30426.2	96994.5	0	127421
	cox3	79606	81005	Heme-copper oxidase subunit III	33946.1	105441	53908	193295
	nad1	1580	5152	NADH dehydrogenase	9429.48	27747.5	5615.42	42792.4
	nad2	83522	89381	Proton-conducting membrane transporter	12683.2	34211.8	7553.05	54448
	cob	6330	12532	cytochrome b	31621	46524.7	4707.72	82853.4
	nad4ᵃ	132209	133774	NADH: ubiquinone oxidoreductase subunit M	11055.2	5421.93	0	16477.2
Ribosomal protein	rps3ᵇ	46738	47907		7398.51	34471	198268	240137
ncORFs	orf22	74900	75925	LAGLIDADG DNA endonuclease	0	49653.5	20097.3	69750.8
	orf17ᵇ	62583	63782	GIY-YIG nuclease domain	0	21226.9	47253.8	68480.6
	orf25	94265	94786	Unknown	0	12199.4	0	12199.4
	orf20	72062	73009	LAGLIDADG DNA endonuclease	0	11195.6	5437.72	16633.3
	orf21	73844	74254	LAGLIDADG DNA endonuclease	0	10329.4	0	10329.4
	orf31	119932	120264	Unknown	0	6374.44	0	6374.44
	orf23	83938	84669	LAGLIDADG DNA endonuclease	0	5799.69	0	5799.69
	orf7ᵇ	18273	18713	Unknown	0	4813.35	35067.7	39881.1
	orf3ᵇ	3873	4349	group I intron endonuclease	0	4450.08	10807	15257.1
	orf8ᵇ	19675	20154	Unknown	0	4422.27	10739.5	15161.8
	orf1	272	1450	DNA-dependent RNA polymerase	0	3600.83	0	3600.83
	orf2	2475	3173	LAGLIDADG DNA endonuclease	0	3036.75	0	3036.75
	orf12ᵇ	44069	45373	Unknown	0	1626.58	35551.4	37178
	orf4	6824	7168	LAGLIDADG DNA endonuclease	0	0	14941.9	14941.9
	orf6	14073	15014	Unknown	0	0	10944.7	10944.7
	orf11	42829	43143	Unknown	0	0	65459.8	65459.8
	orf14	50087	51148	Unknown	0	0	4854.01	4854.01
	orf9ᵇ	22125	22454	Unknown	26231.1	77188.6	937265	1.04068e+06
	orf28	105070	106146	LAGLIDADG DNA endonuclease	8037.38	21680.2	0	29717.6
	orf19	69596	70108	LAGLIDADG DNA endonuclease	16873.8	24826.8	0	41700.5
	orf30ᵃ	111157	111684	Unknown	16394.4	8040.48	0	24434.9
	orf10ᵃᵇ	41135	41485	Unknown	49323.4	12095.1	29373	90791.5
Note:	ᵃ stands for the genes which are down regulated from mycelium stage to initial stage of sclerotia
	ᵇ stands for the genes which are up regulated from initial to developmental stage of sclerotia
